# Supplementary material for: The causal relationships between gut microbiota and venous thromboembolism: a Mendelian randomization study
Source: Hereditas. 2025 Feb 20;162:25. doi: 10.1186/s41065-025-00389-5 (PMC11841150; doi:10.1186/s41065-025-00389-5)
Supplement: Supplementary file 1 — Supplementary Material 1 [file 41065_2025_389_MOESM1_ESM.xls]

## Sheet: ST1
Supplemental Table 1. Detailed information of including datasets
Traits	Cohorts	Ethnicity	Country	Samplesize (case/control)
Gut Microbiome	BSPSPC	European	Germany	721
	CARDIAb	AfroAmerican	USA	114
	CARDIAw	European	USA	257
	COPSAC	European	Denmark	380
	DanFunD16	European	Denmark	2396
	FGFP	European	Belgian	2259
	FOCUS	European	Germany	960
	GEM_HCE_v12	European	Canada	378
	GEM_HCE_v24	Admixed	Canada	203
	GEM_ICHIP_HCE	European	Canada	662
	GenR	Multiethnic	The Netherlands	1328
	HCHS/SOL	Hispanic	USA	1097
	KSCS	East Asian	South Korea	811
	LLD	European	The Netherlands	875
	METSIM	European	Finland	522
	MIBS	European	The Netherlands	80
	NGRC	European	USA	77
	NTR	European	The Netherlands	279
	PNP	Middle-East	Israel	481
	POPCOL	European	Sweden	134
	RS3	European	The Netherlands	1220
	SHIP	European	Germany	996
	SHIP-TREND	European	Germany	905
	TwinsUK	European	UK	1205
Total				18340
VTE	CHB-CVDC and DBDS	European	Denmark	18569/213503
	deCODE	European	Iceland	11700/311745
	Intermountain Healthcare	European	USA	6981/51252
	UKB	European	United Kingdom	23723/412717
	FinnGen	European	Finngen	11288/249117
	MVP	European	USA	8929/181337
Total				81190 /1419671

## Sheet: ST2
Supplemental Table 2. STROBE-MR Checklist
Item No.	Section	Checklist item	Manuscript section and paragraph
Title and abstract
1	Title and abstract	Indicate mendelian randomization (MR) as the study’s design in the title and/or the abstract if that is a main purpose of the study.	Title and abstract
Introduction
2	Background	Explain the scientific background and rationale for the reported study. What is the exposure? Is a potential causal relationship between exposure and outcome plausible? Justify why MR is a helpful method to address the study question.	Introduction
3	Objectives	State specific objectives clearly, including prespecified causal hypotheses (if any). State that MR is a method that, under specific assumptions, intends to estimate causal effects.	Introduction
Methods
4	Study design and data sources	Present key elements of the study design early in the article. Consider including a table listing sources of data for all phases of the study. For each data source contributing to the analysis, describe the following:	Methods; Figure 1
	a	Setting: Describe the study design and the underlying population, if possible. Describe the setting, locations, and relevant dates, including periods of recruitment, exposure, follow-up, and data collection, when available.	Methods； Supplementary Table 1
	b	Participants: Report the eligibility criteria and the sources and methods of selection of participants. Report the sample size and whether any power or sample size calculations were carried out prior to the main analysis.	Methods, "Data Sources " and "Study design" sections;Supplementary Table 1
	c	Describe measurement, quality control, and selection of genetic variants.	Methods, "Data Sources" and "Study design" section
	d	For each exposure, outcome, and other relevant variables, describe methods of assessment and diagnostic criteria for diseases.	Methods, "Data Sources" section
	e	Provide details of ethics committee approval and participant informed consent, if relevant.	Methods, "Data Sources" section
5	Assumptions	Explicitly state the 3 core instrumental variable (IV) assumptions for the main analysis (relevance, independence, and exclusion restriction), as well assumptions for any additional or sensitivity analysis.	Methods, "Study design" section
6	Statistical methods: main analysis	Describe statistical methods and statistics used.	Methods, "Statistical analysis" section
	a	Describe how quantitative variables were handled in the analyses (ie, scale, units, model).	N/A
	b	Describe how genetic variants were handled in the analyses and, if applicable, how their weights were selected.	Methods, "Statistical analysis" section
	c	Describe the MR estimator (eg, 2-stage least squares, Wald ratio) and related statistics. Detail the included covariates and, in case of 2-sample MR, whether the same covariate set was used for adjustment in the 2 samples.	Methods, "Statistical analysis" section
	d	Explain how missing data were addressed.	Methods, "Statistical analysis" section and Results, "Instrumental variables selection" section
	e	If applicable, indicate how multiple testing was addressed.	Methods, "Statistical analysis" section
7	Assessment of assumptions	Describe any methods or prior knowledge used to assess the assumptions or justify their validity.	Methods, "Statistical analysis" section
8	Sensitivity analyses and additional analyses	Describe any sensitivity analyses or additional analyses performed (eg, comparison of effect estimates from different approaches, independent replication, bias analytic techniques, validation of instruments, simulations).	Methods, "Statistical analysis" section
9	Software and preregistration
	a	Name statistical software and package(s), including version and settings used.	Methods, "Statistical analysis" section
	b	State whether the study protocol and details were preregistered (as well as when and where).	N/A
Results
10	Descriptive data
	a	Report the numbers of individuals at each stage of included studies and reasons for exclusion. Consider use of a flow diagram.	Results, "Instrumental Variables Selection" section
	b	Report summary statistics for phenotypic exposure(s), outcome(s), and other relevant variables (eg, means, SDs, proportions).	Supplemental Table 3-4
	c	If the data sources include meta-analyses of previous studies, provide the assessments of heterogeneity across these studies.	Methods, "Data sources" and Supplemental Table 4
	d	For 2-sample MR: i. Provide justification of the similarity of the genetic variant–exposure associations between the exposure and outcome samples. ii. Provide information on the number of individuals who overlap between the exposure and outcome studies.	Methods, "Data Sources" section
11	Main results
	a	Report the associations between genetic variant and exposure and between genetic variant and outcome, preferably on an interpretable scale.	Figure 2-3 and Table 1
	b	Report MR estimates of the relationship between exposure and outcome and the measures of uncertainty from the MR analysis, on an interpretable scale, such as odds ratio or relative risk per SD difference.	Table 1 and Supplemental Table 6, 8
	c	If relevant, consider translating estimates of relative risk into absolute risk for a meaningful time period.	N/A
	d	Consider plots to visualize results (eg, forest plot, scatterplot of associations between genetic variants and outcome vs between genetic variants and exposure).	Figure 2-3
12	Assessment of assumptions
	a	Report the assessment of the validity of the assumptions.	Results
	b	Report any additional statistics (eg, assessments of heterogeneity across genetic variants, such as I2, Q statistic, or E-value).	Results and Supplemental Table 8
13	Sensitivity analyses and additional analyses
	a	Report any sensitivity analyses to assess the robustness of the main results to violations of the assumptions.	Methods
	b	Report results from other sensitivity analyses or additional analyses.	Table 2, Supplemental Table 5-6 and Supplemental Figure 1-10
	c	Report any assessment of the direction of the causal relationship (eg, bidirectional MR).	Results and Table 2
	d	When relevant, report and compare with estimates from non-MR analyses.	N/A
	e	Consider additional plots to visualize results (eg, leave-one-out analyses).	Figure 4 and Supplementary Figures
Discussion
14	Key results	Summarize key results with reference to study objectives.	Discussion, paragraph 1
15	Limitations	Discuss limitations of the study, taking into account the validity of the IV assumptions, other sources of potential bias, and imprecision. Discuss both direction and magnitude of any potential bias and any efforts to address them.	Discussion, paragraph 5
16	Interpretation
	a	Meaning: Give a cautious overall interpretation of results in the context of their limitations and in comparison with other studies.	Discussion, paragraph 2
	b	Mechanism: Discuss underlying biological mechanisms that could drive a potential causal relationship between the investigated exposure and the outcome, and whether the gene-environment equivalence assumption is reasonable. Use causal language carefully, clarifying that IV estimates may provide causal effects only under certain assumptions.	Discussion, paragraph 3-4
	c	Clinical relevance: Discuss whether the results have clinical or public policy relevance, and to what extent they inform effect sizes of possible interventions.	Discussion
17	Generalizability	Discuss the generalizability of the study results (a) to other populations, (b) across other exposure periods/timings, and (c) across other levels of exposure.	Discussion, paragraph 5
Other Information
18	Funding	Describe sources of funding and the role of funders in the present study and, if applicable, sources of funding for the databases and original study or studies on which the present study is based.	Funding section
19	Data and data sharing	Provide the data used to perform all analyses or report where and how the data can be accessed, and reference these sources in the article. Provide the statistical code needed to reproduce the results in the article or report whether the code is publicly accessible and, if so, where.	Data availability statement section
20	Conflicts of interest	All authors should declare all potential conflicts of interest.	Conflicts of interest section

## Sheet: ST3
Supplemental Table 3.Characteristics of instrumental variables selection of significant gut microbiome locus
Bacteria	SNP	Chr	BP	effect_allele	other_allele	Samplesize	Beta	SE	P-value	Ncohorts	F
class.Actinobacteria.id.419	rs11655079	17	75348675	T	C	16309	-0.0560674	0.0124286	5.93e-06	24	20.3482
class.Actinobacteria.id.419	rs11745923	5	475408	G	T	16312	0.0563759	0.0115529	1.58e-06	24	23.8095
class.Actinobacteria.id.419	rs12049045	1	114665485	A	G	16311	0.0510452	0.0114325	8.63e-06	24	19.9331
class.Actinobacteria.id.419	rs134366	22	35567355	G	A	14302	0.111877	0.023501	1.5e-06	20	22.6593
class.Actinobacteria.id.419	rs1376754	2	161611969	G	A	16182	0.0509242	0.0112503	6.71e-06	23	20.4864
class.Actinobacteria.id.419	rs1515761	10	126110032	T	C	15525	0.0762317	0.0169884	4.96e-06	23	20.1331
class.Actinobacteria.id.419	rs182549	2	136616754	C	T	16313	0.111489	0.012066	3.79e-20	24	85.3667
class.Actinobacteria.id.419	rs1961273	2	137602926	C	T	16313	0.0602969	0.0126047	1.75e-06	24	22.8809
class.Actinobacteria.id.419	rs4945008	11	71221248	A	G	16313	0.0540741	0.0121393	5.39e-06	24	19.8397
class.Actinobacteria.id.419	rs6660520	1	207003553	A	G	16308	0.0711483	0.0134495	1.11e-07	24	27.9808
class.Actinobacteria.id.419	rs72767435	15	94852795	T	C	12898	-0.126352	0.0273626	2.57e-06	16	21.3198
class.Actinobacteria.id.419	rs7322849	13	112859829	T	C	16313	0.0944467	0.0192976	6.21e-07	24	23.9504
class.Actinobacteria.id.419	rs80083040	8	65654844	T	G	8003	0.155784	0.0348017	8.62e-06	11	20.0325
class.Actinobacteria.id.419	rs8047955	16	81776768	A	G	16306	0.0575816	0.0116762	8.34e-07	24	24.317
class.Actinobacteria.id.419	rs857444	6	14617591	C	T	16312	0.0509553	0.011539	8.92e-06	24	19.4978
class.Actinobacteria.id.419	rs961091	7	95654718	G	A	16311	0.0501255	0.011255	8.68e-06	24	19.8324
class.Alphaproteobacteria.id.2379	rs140912403	9	95517807	C	T	8520	-0.160677	0.0317708	6.2e-07	19	25.5712
class.Alphaproteobacteria.id.2379	rs34569731	2	75630344	A	G	9115	0.0705145	0.0157564	7.38e-06	22	20.0239
class.Alphaproteobacteria.id.2379	rs55876211	3	84471266	C	T	9589	-0.080811	0.0184159	7.54e-06	23	19.2514
class.Alphaproteobacteria.id.2379	rs62285697	3	176407911	C	T	9115	0.0805256	0.0180912	9.76e-06	22	19.8079
class.Alphaproteobacteria.id.2379	rs76784716	2	169033340	A	G	9593	0.133271	0.0267738	5.09e-07	23	24.7722
class.Alphaproteobacteria.id.2379	rs7960664	12	89471235	G	A	9596	0.0969489	0.0215149	8.84e-06	23	20.301
class.Alphaproteobacteria.id.2379	rs9813022	3	13726736	A	G	9593	-0.0751277	0.0153867	1.05e-06	23	23.8353
class.Bacilli.id.1673	rs11110282	12	100585559	A	G	16026	-0.101189	0.0217379	4.85e-06	21	21.6661
class.Bacilli.id.1673	rs11730038	4	98049499	G	A	17377	-0.0630747	0.0128717	1.96e-06	24	24.0097
class.Bacilli.id.1673	rs12797734	11	8332350	T	C	16902	0.0572158	0.0126793	7.21e-06	23	20.3606
class.Bacilli.id.1673	rs13068444	3	64398863	A	G	17260	0.0601035	0.0136407	9.53e-06	23	19.4121
class.Bacilli.id.1673	rs1595463	2	231723657	C	A	17358	0.0476864	0.0108547	7.97e-06	24	19.2975
class.Bacilli.id.1673	rs28564647	9	101101172	T	G	17368	-0.0613034	0.0137579	7.81e-06	24	19.8525
class.Bacilli.id.1673	rs2952251	8	10143164	A	G	17360	-0.0598868	0.0123903	1.08e-06	24	23.3588
class.Bacilli.id.1673	rs34989881	19	51959855	A	G	12966	0.111056	0.0246039	6.55e-06	16	20.3708
class.Bacilli.id.1673	rs35344081	16	991253	G	A	17374	0.0619529	0.0127066	1.01e-06	24	23.769
class.Bacilli.id.1673	rs4028634	17	40835649	T	C	17377	0.0520614	0.0109842	2.21e-06	24	22.462
class.Bacilli.id.1673	rs4459992	4	7431487	T	C	17362	0.0535854	0.0116362	4.3e-06	24	21.2042
class.Bacilli.id.1673	rs57872228	1	200418805	C	T	17375	-0.0714773	0.0146647	9.22e-07	24	23.7542
class.Bacilli.id.1673	rs694949	15	58738075	A	G	16600	-0.081146	0.0180042	7.6e-06	23	20.3111
class.Bacilli.id.1673	rs74663707	3	184371224	C	T	15769	0.0979154	0.0224074	8.46e-06	20	19.0926
class.Bacilli.id.1673	rs7666190	4	151687420	C	A	10436	-0.104044	0.0247934	8.47e-06	15	17.6068
class.Bacilli.id.1673	rs77558518	5	174173171	A	G	15836	-0.107255	0.0222879	1.34e-06	20	23.1548
class.Bacilli.id.1673	rs78938557	7	36349586	T	C	15226	0.108007	0.0232858	1.07e-06	19	21.5113
class.Bacilli.id.1673	rs9581006	13	24973509	C	T	4253	0.225309	0.0467697	1.79e-06	6	23.1966
class.Bacteroidia.id.912	rs11146701	10	39062269	A	G	18220	0.0473596	0.010541	7.08e-06	23	20.1839
class.Bacteroidia.id.912	rs111845179	14	59317502	T	C	16393	0.102648	0.0213843	9.24e-07	20	23.0387
class.Bacteroidia.id.912	rs17343978	22	27433885	A	C	18334	-0.0552057	0.0120278	8.36e-06	24	21.0645
class.Bacteroidia.id.912	rs2032750	2	53831026	T	C	17853	-0.0508393	0.0106807	1.92e-06	23	22.6542
class.Bacteroidia.id.912	rs4146051	2	213189994	A	G	11372	-0.107377	0.0245661	8.76e-06	16	19.1017
class.Bacteroidia.id.912	rs4916508	3	195936789	G	A	18324	-0.0466729	0.0105312	8.47e-06	24	19.6392
class.Bacteroidia.id.912	rs55773148	13	70523029	G	A	11349	-0.121514	0.0236759	3.9e-07	16	26.3366
class.Bacteroidia.id.912	rs62531359	8	70916181	T	G	18320	0.0655728	0.0149891	9.09e-06	24	19.136
class.Bacteroidia.id.912	rs62575403	9	136493820	C	T	9668	0.140055	0.0311128	7.06e-06	12	20.2595
class.Bacteroidia.id.912	rs72706335	1	157495438	T	C	3819	-0.22241	0.0493458	7.66e-06	4	20.3039
class.Bacteroidia.id.912	rs73975615	17	6461200	G	A	3350	-0.207018	0.0442633	1.22e-06	4	21.8609
class.Bacteroidia.id.912	rs7631304	3	89339527	G	A	18334	-0.0645771	0.0132957	8.37e-07	24	23.5876
class.Bacteroidia.id.912	rs79585701	8	13110185	A	C	18334	0.0646823	0.0149628	9.99e-06	24	18.6851
class.Bacteroidia.id.912	rs929878	16	74290641	C	T	18334	-0.0548532	0.012153	4.73e-06	24	20.3701
class.Betaproteobacteria.id.2867	rs11128180	3	70592215	A	G	17151	0.0592944	0.0128769	3.67e-06	24	21.2008
class.Betaproteobacteria.id.2867	rs1511453	4	23588462	A	G	17085	0.0923492	0.0199158	4.76e-06	23	21.499
class.Betaproteobacteria.id.2867	rs1928341	1	153240013	A	G	17150	0.0525581	0.0110408	2.02e-06	24	22.6584
class.Betaproteobacteria.id.2867	rs2321387	13	58689340	G	A	17149	-0.0494596	0.0109424	5.8e-06	24	20.428
class.Betaproteobacteria.id.2867	rs2613606	7	111285025	C	T	17146	-0.0513106	0.0109091	2.2e-06	24	22.12
class.Betaproteobacteria.id.2867	rs320161	9	104899117	A	G	17035	0.0572286	0.01262	7.33e-06	23	20.5617
class.Betaproteobacteria.id.2867	rs4033856	4	45642485	C	T	15945	0.0832423	0.0167237	5.17e-07	22	24.7725
class.Betaproteobacteria.id.2867	rs56386628	8	112732674	C	T	17147	-0.0622252	0.0135688	5.87e-06	24	21.0281
class.Betaproteobacteria.id.2867	rs6087811	20	30596130	T	G	16184	-0.0978177	0.0198522	7.44e-07	21	24.2753
class.Betaproteobacteria.id.2867	rs62395635	5	173497796	T	C	15108	0.109741	0.0236	2.94e-06	20	21.62
class.Betaproteobacteria.id.2867	rs75242906	15	56786407	C	T	10803	-0.121083	0.028075	9.27e-06	14	18.5972
class.Betaproteobacteria.id.2867	rs9964679	18	26569901	A	G	17151	0.052911	0.0114866	4.85e-06	24	21.2158
class.Clostridia.id.1859	rs10774377	12	5942519	A	G	18330	0.052659	0.0113858	3.24e-06	24	21.3879
class.Clostridia.id.1859	rs112334273	21	40703251	G	A	18217	0.0641008	0.0127404	3.81e-07	23	25.3114
class.Clostridia.id.1859	rs13105690	4	7420184	T	C	18340	-0.0529097	0.011818	8.78e-06	24	20.0418
class.Clostridia.id.1859	rs13179700	5	149077788	T	C	18338	0.0511937	0.0109569	3.37e-06	24	21.8279
class.Clostridia.id.1859	rs1842454	5	105060362	G	A	18340	-0.0547202	0.0127338	8.72e-06	24	18.4642
class.Clostridia.id.1859	rs2273429	14	52494072	A	G	18337	-0.0724037	0.0153105	4.52e-06	24	22.3612
class.Clostridia.id.1859	rs6797343	3	89268714	G	T	18340	0.0592279	0.0134556	9.36e-06	24	19.373
class.Clostridia.id.1859	rs6814436	4	161507301	T	C	18336	0.0739995	0.0150815	9.65e-07	24	24.0724
class.Clostridia.id.1859	rs6815608	4	152131744	T	C	16731	0.103803	0.0210883	4.02e-07	22	24.2263
class.Clostridia.id.1859	rs72738886	5	35770550	T	C	16934	0.086617	0.0190393	8.24e-06	21	20.6945
class.Clostridia.id.1859	rs76767978	3	131371980	G	A	18329	0.0698882	0.0156319	8.4e-06	24	19.9866
class.Coriobacteriia.id.809	rs11073596	15	86433579	T	G	17527	0.0510212	0.0114339	8.14e-06	23	19.9096
class.Coriobacteriia.id.809	rs11250875	10	1922731	T	C	17690	0.06075	0.0130939	4.83e-06	24	21.5232
class.Coriobacteriia.id.809	rs11656361	17	8121332	A	C	16665	0.0773006	0.017553	8.02e-06	21	19.3915
class.Coriobacteriia.id.809	rs12974142	19	52895166	G	A	17413	0.0789796	0.0177205	8.51e-06	22	19.8623
class.Coriobacteriia.id.809	rs13307134	7	105084680	C	T	17527	0.0565686	0.0126265	7.8e-06	23	20.0695
class.Coriobacteriia.id.809	rs1397793	5	90471451	G	A	17527	-0.0498855	0.0112446	9.77e-06	23	19.6792
class.Coriobacteriia.id.809	rs1816223	12	11494021	A	G	17688	-0.0586265	0.0129006	4.84e-06	24	20.65
class.Coriobacteriia.id.809	rs2442778	3	11654412	G	A	13472	-0.116408	0.0258545	9.03e-06	16	20.2689
class.Coriobacteriia.id.809	rs3025411	9	136512906	A	G	15671	0.0926543	0.0209468	8.27e-06	20	19.5632
class.Coriobacteriia.id.809	rs34739816	17	37376685	G	T	16593	0.0965017	0.0207666	3.88e-06	20	21.5917
class.Coriobacteriia.id.809	rs45480394	19	55857777	T	G	17413	-0.0504262	0.0113307	9.71e-06	22	19.8039
class.Coriobacteriia.id.809	rs4880783	10	1223742	G	T	17691	0.056503	0.0125055	5.9e-06	24	20.4121
class.Coriobacteriia.id.809	rs67561917	20	62072077	A	G	17333	-0.0714367	0.0154113	5.39e-06	21	21.4838
class.Coriobacteriia.id.809	rs719099	10	65799217	A	G	17687	0.0778402	0.0155815	5.43e-07	24	24.954
class.Coriobacteriia.id.809	rs7540303	1	179629191	C	T	17691	0.0483227	0.0109062	9.62e-06	24	19.6295
class.Coriobacteriia.id.809	rs7898585	10	5644995	T	C	17691	0.0731501	0.0164186	5.25e-06	24	19.8477
class.Coriobacteriia.id.809	rs8010111	14	39660509	G	A	15996	-0.103377	0.0229286	6.9e-06	21	20.3253
class.Deltaproteobacteria.id.3087	rs1035691	11	10658735	A	G	15168	-0.055176	0.0121602	9.65e-06	24	20.5856
class.Deltaproteobacteria.id.3087	rs112381107	9	15269705	C	T	4457	0.206594	0.0456908	4.63e-06	7	20.4354
class.Deltaproteobacteria.id.3087	rs11599763	10	11855599	T	C	15168	-0.0544219	0.0117397	3.94e-06	24	21.4872
class.Deltaproteobacteria.id.3087	rs17084793	18	69312914	G	A	15164	-0.0710762	0.015953	5.69e-06	24	19.8475
class.Deltaproteobacteria.id.3087	rs17791387	9	81834426	A	G	15071	-0.0735881	0.0154246	1.6e-06	23	22.7577
class.Deltaproteobacteria.id.3087	rs2692012	1	203991605	A	G	13104	0.110335	0.0253336	3.14e-06	16	18.9656
class.Deltaproteobacteria.id.3087	rs2838334	21	45064961	G	A	15168	0.0561722	0.0124124	5.45e-06	24	20.4774
class.Deltaproteobacteria.id.3087	rs3935584	2	233929283	C	T	15166	-0.0523485	0.011566	7.5e-06	24	20.4824
class.Deltaproteobacteria.id.3087	rs4506934	17	2856662	C	T	15061	-0.0936514	0.02012	3.59e-06	23	21.6627
class.Deltaproteobacteria.id.3087	rs55744759	8	57867671	A	G	15168	-0.0779693	0.0170738	7.31e-06	24	20.851
class.Deltaproteobacteria.id.3087	rs62020470	15	96161065	A	G	15168	-0.0585411	0.0129358	4.85e-06	24	20.4774
class.Deltaproteobacteria.id.3087	rs9928243	16	71541641	C	A	15167	-0.0538457	0.0117718	5.02e-06	24	20.9199
class.Erysipelotrichia.id.2147	rs1074800	5	3002546	A	G	17789	0.0492438	0.010887	6.15e-06	23	20.4567
class.Erysipelotrichia.id.2147	rs10781552	10	133897233	C	T	17789	-0.0552212	0.0116074	2.33e-06	23	22.6304
class.Erysipelotrichia.id.2147	rs17530232	13	40385457	A	G	16622	0.10305	0.0224648	2.79e-06	20	21.0397
class.Erysipelotrichia.id.2147	rs1884466	1	64139196	C	T	18205	-0.0475363	0.0106939	9.53e-06	24	19.7576
class.Erysipelotrichia.id.2147	rs2300774	3	195793712	G	A	18216	0.0524152	0.0106784	8.95e-07	24	24.0911
class.Erysipelotrichia.id.2147	rs290833	1	97457427	T	G	17789	-0.0497374	0.0111376	8.03e-06	23	19.9402
class.Erysipelotrichia.id.2147	rs35161940	17	70327224	T	C	18213	-0.0806041	0.0167641	1.85e-06	24	23.1157
class.Erysipelotrichia.id.2147	rs4078432	14	48997206	C	T	17789	-0.0608929	0.0133764	4.23e-06	23	20.7209
class.Erysipelotrichia.id.2147	rs56970041	14	80357610	T	G	18217	0.0724144	0.0164471	5.4e-06	24	19.3832
class.Erysipelotrichia.id.2147	rs62504403	8	38803551	C	T	16981	0.0681159	0.0127883	1.12e-07	22	28.3673
class.Erysipelotrichia.id.2147	rs7234058	18	5830507	T	C	16874	-0.0945759	0.0194091	9.12e-07	21	23.741
class.Erysipelotrichia.id.2147	rs7826267	8	2954952	T	G	17586	-0.0839071	0.0199131	9.28e-06	22	17.753
class.Erysipelotrichia.id.2147	rs8003149	14	56156504	C	T	18213	0.0538798	0.0116888	4.08e-06	24	21.2454
class.Gammaproteobacteria.id.3303	rs11181912	12	43572952	G	A	16017	-0.0579153	0.0118796	9.95e-07	24	23.7643
class.Gammaproteobacteria.id.3303	rs12404135	1	186502694	A	G	15231	-0.0788843	0.0172415	8.89e-06	23	20.9302
class.Gammaproteobacteria.id.3303	rs6706173	2	167986992	A	C	16020	0.074251	0.0146392	1.99e-07	24	25.7225
class.Gammaproteobacteria.id.3303	rs75101789	3	18615903	C	T	16024	0.0729012	0.0163003	8.79e-06	24	19.9998
class.Gammaproteobacteria.id.3303	rs79795896	18	48185248	A	G	7577	-0.15921	0.0351373	7.92e-06	11	20.5253
class.Gammaproteobacteria.id.3303	rs9494710	6	137612554	C	T	15650	-0.0549673	0.0120924	4.55e-06	23	20.6599
class.Lentisphaeria.id.2250	rs1002941	15	101242690	G	A	4734	0.105025	0.0233484	8.15e-06	22	20.2249
class.Lentisphaeria.id.2250	rs11770843	7	146795379	C	T	4705	0.109431	0.0234879	1.91e-06	21	21.6974
class.Lentisphaeria.id.2250	rs17114848	15	25162535	G	A	4734	0.152377	0.0324332	4.06e-06	22	22.0636
class.Lentisphaeria.id.2250	rs2031282	13	20687179	A	G	4734	0.122369	0.0270329	4.38e-06	22	20.4819
class.Lentisphaeria.id.2250	rs2825714	21	21023966	A	G	4734	-0.13741	0.0289246	1.72e-06	22	22.559
class.Lentisphaeria.id.2250	rs62570196	9	111086170	C	T	3712	-0.21635	0.0439866	1.08e-06	15	24.1792
class.Lentisphaeria.id.2250	rs72640280	1	11943792	A	G	3816	0.220207	0.0486196	5.18e-06	16	20.5027
class.Lentisphaeria.id.2250	rs77599476	20	61394262	A	G	3722	0.230292	0.0480168	1.86e-06	14	22.9899
class.Melainabacteria.id.1589	rs10148250	14	107061448	G	A	5453	0.0861928	0.0193381	8.67e-06	23	19.859
class.Melainabacteria.id.1589	rs10738747	9	26184578	G	A	5884	0.0814624	0.0184409	9.96e-06	24	19.5075
class.Melainabacteria.id.1589	rs11150282	16	80493705	T	C	5873	0.0989488	0.0196972	6.03e-07	24	25.227
class.Melainabacteria.id.1589	rs113884518	9	24648997	T	C	4442	-0.205352	0.0454982	8.06e-06	17	20.3617
class.Melainabacteria.id.1589	rs28678345	17	53906328	T	C	4323	0.214848	0.0470878	6.69e-06	15	20.8088
class.Melainabacteria.id.1589	rs367480	11	2937631	G	A	5887	-0.083758	0.0185796	8.2e-06	24	20.3157
class.Melainabacteria.id.1589	rs4129395	9	115975389	G	A	5887	0.0896187	0.0185106	1.48e-06	24	23.432
class.Melainabacteria.id.1589	rs789069	18	1008278	A	C	5879	-0.103539	0.0234287	6.85e-06	24	19.5239
class.Melainabacteria.id.1589	rs79790072	15	100747683	T	C	4107	0.226722	0.0487841	3.29e-06	11	21.5883
class.Melainabacteria.id.1589	rs9864379	3	14306949	T	C	5777	-0.159735	0.0292553	5.36e-08	23	29.8015
class.Methanobacteria.id.119	rs10202904	2	125440268	T	G	3695	-0.121754	0.0235357	3.01e-07	16	26.747
class.Methanobacteria.id.119	rs10424197	19	46439321	G	A	3698	-0.111274	0.0247517	9.28e-06	16	20.1997
class.Methanobacteria.id.119	rs4257531	3	2086167	G	A	3162	0.164498	0.0364959	7.44e-06	13	20.303
class.Methanobacteria.id.119	rs56131665	5	178160975	G	A	3572	0.178661	0.039298	6.18e-06	15	20.6574
class.Methanobacteria.id.119	rs6508769	19	28827760	T	C	3319	0.153519	0.0344519	8.23e-06	15	19.8444
class.Methanobacteria.id.119	rs6776814	3	15053083	T	C	3385	-0.199566	0.0411825	1.63e-06	14	23.4688
class.Methanobacteria.id.119	rs73068003	7	10773932	G	T	3692	-0.15814	0.0351803	8.45e-06	16	20.1953
class.Methanobacteria.id.119	rs73457410	13	41956181	A	G	3498	0.21534	0.0436695	1.41e-06	15	24.3021
class.Methanobacteria.id.119	rs75208022	12	21338861	C	T	3203	-0.227245	0.048763	5.92e-06	14	21.7038
class.Methanobacteria.id.119	rs894996	4	104418307	C	A	3582	0.216999	0.0449076	1.88e-06	15	23.3364
class.Mollicutes.id.3920	rs10108398	8	59440824	G	A	10932	0.0769142	0.0153953	1.09e-06	23	24.9551
class.Mollicutes.id.3920	rs11890098	2	157532549	A	G	11392	0.074438	0.0153389	9.57e-07	24	23.5466
class.Mollicutes.id.3920	rs12566890	1	61850864	T	G	11371	-0.101147	0.0230978	3.65e-06	24	19.1729
class.Mollicutes.id.3920	rs17214486	14	97159674	C	A	11387	0.06099	0.0135623	6.61e-06	24	20.2198
class.Mollicutes.id.3920	rs2464826	7	79490250	A	C	10998	0.0944239	0.0211806	8.4e-06	23	19.8705
class.Mollicutes.id.3920	rs28537087	15	95309676	G	A	11382	0.0820873	0.0188312	8.07e-06	24	18.9986
class.Mollicutes.id.3920	rs3768491	1	109965986	A	G	11002	-0.0681052	0.0149061	4.23e-06	23	20.8715
class.Mollicutes.id.3920	rs4885016	13	73170489	T	C	11388	-0.0819606	0.0181628	7.27e-06	24	20.3596
class.Mollicutes.id.3920	rs6043847	20	16259524	T	C	11130	-0.114937	0.0248606	4.55e-06	21	21.3707
class.Mollicutes.id.3920	rs72901605	11	47103877	T	C	10526	-0.0841852	0.0178119	3.26e-06	21	22.3341
class.Mollicutes.id.3920	rs74603314	14	46519718	T	C	4499	0.221639	0.0462918	1.56e-06	9	22.9136
class.Mollicutes.id.3920	rs78169027	11	108439087	A	G	10542	-0.108283	0.0237289	5.88e-06	22	20.8201
class.Negativicutes.id.2164	rs1135612	7	75609677	G	A	18164	0.0529785	0.0119177	9.26e-06	24	19.7592
class.Negativicutes.id.2164	rs13086907	3	142135117	G	A	18163	0.0625312	0.0131735	1.95e-06	24	22.5291
class.Negativicutes.id.2164	rs1643968	5	165266628	T	C	18170	-0.0565284	0.0112298	4.15e-07	24	25.3362
class.Negativicutes.id.2164	rs1649999	10	80086072	A	G	18036	0.0748989	0.0166458	7.58e-06	23	20.2439
class.Negativicutes.id.2164	rs2834062	21	34377485	A	G	18171	0.0489057	0.0108842	8.44e-06	24	20.1874
class.Negativicutes.id.2164	rs4722181	7	22817571	T	G	18163	0.0501306	0.0105798	2e-06	24	22.4493
class.Negativicutes.id.2164	rs60274479	16	21249925	T	C	17610	-0.0659623	0.0134137	1.16e-06	22	24.1794
class.Negativicutes.id.2164	rs61249479	9	124912908	A	C	18165	0.0777075	0.0168628	2.95e-06	24	21.2333
class.Negativicutes.id.2164	rs71405394	15	101245088	G	A	13861	-0.114178	0.02405	2.17e-06	16	22.5358
class.Negativicutes.id.2164	rs73232831	4	17413426	G	A	9382	-0.151829	0.0314932	1.87e-06	11	23.2372
class.Negativicutes.id.2164	rs9423647	10	5579818	G	A	18164	0.047817	0.0105282	6.06e-06	24	20.6257
class.Verrucomicrobiae.id.4029	rs111862613	12	130309670	T	C	11621	0.090699	0.0196746	3.74e-06	22	21.248
class.Verrucomicrobiae.id.4029	rs117107102	18	49473635	A	G	4975	0.204683	0.0431573	2.92e-06	9	22.4844
class.Verrucomicrobiae.id.4029	rs11729256	4	95027272	T	C	11861	0.0749798	0.0150177	6.73e-07	24	24.9235
class.Verrucomicrobiae.id.4029	rs12908520	15	97570657	G	A	11863	0.0618926	0.0130946	2.17e-06	24	22.3366
class.Verrucomicrobiae.id.4029	rs2602429	16	81063149	C	T	11690	0.0746844	0.0156194	2.58e-06	23	22.8589
class.Verrucomicrobiae.id.4029	rs3995795	10	11389614	C	T	11690	0.0641275	0.0140995	5.19e-06	23	20.6828
class.Verrucomicrobiae.id.4029	rs4242783	10	5064327	G	A	11690	0.0689292	0.0147693	2.64e-06	23	21.7777
class.Verrucomicrobiae.id.4029	rs4936098	11	130280667	A	G	11858	0.0648843	0.0135928	1.12e-06	24	22.7817
class.Verrucomicrobiae.id.4029	rs61779207	1	41074472	G	A	11591	-0.0758309	0.0167762	6.72e-06	23	20.4283
class.Verrucomicrobiae.id.4029	rs74542928	4	100544188	T	C	11216	0.112164	0.0236422	1.63e-06	22	22.5036
class.Verrucomicrobiae.id.4029	rs9349825	6	56341481	A	G	11858	-0.0704036	0.0147128	2.54e-06	24	22.8942
class.Verrucomicrobiae.id.4029	rs941682	20	31867840	G	A	11809	-0.0631436	0.0143767	9.61e-06	23	19.287
family.Acidaminococcaceae.id.2166	rs262812	6	158647999	T	C	12099	-0.065675	0.0142257	3.25e-06	23	21.31
family.Acidaminococcaceae.id.2166	rs2933324	9	107117653	A	G	12525	-0.0662557	0.0140257	2.24e-06	24	22.3116
family.Acidaminococcaceae.id.2166	rs45497800	20	61991833	T	C	11316	-0.117863	0.0257351	5.86e-06	20	20.9713
family.Acidaminococcaceae.id.2166	rs6589457	11	114701288	A	G	7386	0.165911	0.0349516	2.32e-06	15	22.5267
family.Acidaminococcaceae.id.2166	rs6923842	6	5723181	T	C	11904	-0.0796106	0.0169192	2.21e-06	23	22.1364
family.Acidaminococcaceae.id.2166	rs74540770	3	186553389	G	A	10606	-0.108969	0.0243533	7.09e-06	20	20.0175
family.Acidaminococcaceae.id.2166	rs78702810	3	18462531	T	C	7992	-0.143755	0.0323244	9.16e-06	13	19.7733
family.Actinomycetaceae.id.421	rs2889192	9	76394568	G	T	7710	0.0887537	0.0195009	3.64e-06	22	20.7087
family.Actinomycetaceae.id.421	rs34583783	6	67207371	G	T	7710	0.123756	0.026427	5.48e-06	22	21.9242
family.Actinomycetaceae.id.421	rs35011108	6	133007480	A	G	3630	0.241826	0.0503796	1.83e-06	10	23.0281
family.Actinomycetaceae.id.421	rs4073240	6	169224781	G	A	7710	0.0747546	0.0164684	6.05e-06	22	20.5998
family.Actinomycetaceae.id.421	rs58484246	15	29850991	T	C	7710	0.0761407	0.0169007	6.12e-06	22	20.2915
family.Alcaligenaceae.id.2875	rs112135816	9	82485327	T	G	15545	-0.0775052	0.0171554	5.28e-06	22	20.4083
family.Alcaligenaceae.id.2875	rs1153990	5	104233461	A	G	16808	-0.058727	0.0128306	5.97e-06	24	20.9475
family.Alcaligenaceae.id.2875	rs147968	16	85945839	C	T	16810	0.0489475	0.0110321	9.13e-06	24	19.6831
family.Alcaligenaceae.id.2875	rs2040996	7	111294074	T	C	16801	-0.0490922	0.0110231	7.8e-06	24	19.8318
family.Alcaligenaceae.id.2875	rs28480294	15	71522509	T	C	16377	-0.0516967	0.0115503	6.61e-06	23	20.0301
family.Alcaligenaceae.id.2875	rs4033856	4	45642485	C	T	15623	0.081834	0.0168931	1.03e-06	22	23.4635
family.Alcaligenaceae.id.2875	rs62191117	2	239900775	A	G	16688	0.0684302	0.0133636	2.76e-07	23	26.2178
family.Alcaligenaceae.id.2875	rs62395635	5	173497796	T	C	14802	0.110583	0.0238514	3.35e-06	20	21.4926
family.Alcaligenaceae.id.2875	rs6969323	7	104214487	A	C	16810	-0.0593564	0.0129137	3.89e-06	24	21.1244
family.Alcaligenaceae.id.2875	rs7638039	3	70588939	T	C	16791	0.0603335	0.0127779	2.7e-06	24	22.2919
family.Alcaligenaceae.id.2875	rs79846372	4	83635863	A	G	16186	0.0882459	0.0198328	6.99e-06	22	19.7956
family.Alcaligenaceae.id.2875	rs9537886	13	58545246	A	C	16807	-0.0570888	0.0110683	2.35e-07	24	26.6007
family.Alcaligenaceae.id.2875	rs9964679	18	26569901	A	G	16810	0.0537051	0.0116008	4.47e-06	24	21.429
family.Bacteroidaceae.id.917	rs11585893	1	10644351	A	G	17821	-0.0740746	0.0147633	1.8e-06	23	25.1722
family.Bacteroidaceae.id.917	rs13207588	6	41519430	A	G	17707	-0.059205	0.0131195	7.49e-06	22	20.3627
family.Bacteroidaceae.id.917	rs1340391	1	102960989	T	C	18302	-0.0592004	0.0132244	6.73e-06	24	20.0377
family.Bacteroidaceae.id.917	rs17619981	19	24342250	T	G	15801	0.0880978	0.0187002	2.69e-06	20	22.1913
family.Bacteroidaceae.id.917	rs2023437	14	22045949	T	C	17484	-0.0782324	0.0167634	5.02e-06	23	21.7771
family.Bacteroidaceae.id.917	rs66474973	20	58605432	G	T	17405	0.0812515	0.0164479	6.81e-07	22	24.4001
family.Bacteroidaceae.id.917	rs66710942	3	77215327	C	T	17821	0.0488038	0.0107412	5.86e-06	23	20.642
family.Bacteroidaceae.id.917	rs6795673	3	10593224	C	T	18301	0.0538565	0.0105251	3.38e-07	24	26.1803
family.Bacteroidaceae.id.917	rs9507307	13	24910476	C	T	18184	0.0604456	0.0129128	2.13e-06	23	21.91
family.BacteroidalesS24.7group.id.11173	rs10872669	6	151515172	A	G	7368	-0.123071	0.0275665	9.49e-06	21	19.9263
family.BacteroidalesS24.7group.id.11173	rs12748533	1	242767252	G	T	7948	-0.0821108	0.0172701	2.59e-06	24	22.5998
family.BacteroidalesS24.7group.id.11173	rs17043785	2	53139362	T	C	5208	-0.176187	0.0347133	5.12e-07	15	25.7507
family.BacteroidalesS24.7group.id.11173	rs61508842	3	158653545	T	C	7576	0.122574	0.0272389	7.83e-06	23	20.2445
family.BacteroidalesS24.7group.id.11173	rs689695	15	47352866	C	A	7954	0.0814578	0.0167057	1.28e-06	24	23.7699
family.BacteroidalesS24.7group.id.11173	rs738193	22	25943322	T	C	7778	0.0847328	0.0165856	3.82e-07	23	26.0933
family.BacteroidalesS24.7group.id.11173	rs78609301	6	63236747	A	G	7953	-0.0867065	0.0195709	7.09e-06	24	19.6234
family.BacteroidalesS24.7group.id.11173	rs941000	7	90714667	C	T	7778	0.0850266	0.0163382	3.16e-07	23	27.0762
family.Bifidobacteriaceae.id.433	rs10831953	11	13098051	G	A	14915	0.0537537	0.0123746	9.95e-06	24	18.8668
family.Bifidobacteriaceae.id.433	rs11655079	17	75348675	T	C	14912	-0.0586146	0.0129952	5.92e-06	24	20.3419
family.Bifidobacteriaceae.id.433	rs13020688	2	192878532	G	A	14795	0.0584045	0.0122081	1.57e-06	23	22.8841
family.Bifidobacteriaceae.id.433	rs182549	2	136616754	C	T	14915	0.11707	0.0126703	5.94e-20	24	85.3602
family.Bifidobacteriaceae.id.433	rs1961273	2	137602926	C	T	14915	0.0688125	0.0131699	1.7e-07	24	27.2967
family.Bifidobacteriaceae.id.433	rs4957061	5	521096	T	C	14795	0.0569873	0.0116907	1.15e-06	23	23.7582
family.Bifidobacteriaceae.id.433	rs540489	17	72897722	T	G	14688	-0.0632518	0.013817	5.37e-06	22	20.9538
family.Bifidobacteriaceae.id.433	rs55888705	4	1517826	A	G	14914	0.053673	0.0120586	8.66e-06	24	19.8088
family.Bifidobacteriaceae.id.433	rs6899771	6	97406220	A	G	14150	-0.0914312	0.0202604	7.28e-06	23	20.3626
family.Bifidobacteriaceae.id.433	rs7174549	15	92463303	C	T	14915	0.0551726	0.0124655	6.87e-06	24	19.5872
family.Bifidobacteriaceae.id.433	rs7322849	13	112859829	T	C	14915	0.110676	0.0200996	1.74e-08	24	30.3161
family.Bifidobacteriaceae.id.433	rs73797465	5	142793467	T	G	14795	-0.0942612	0.0208421	4.85e-06	23	20.4514
family.Bifidobacteriaceae.id.433	rs7588568	2	189805077	A	C	14913	-0.060716	0.0130605	3.73e-06	24	21.6086
family.Bifidobacteriaceae.id.433	rs857444	6	14617591	C	T	14914	0.0553965	0.0120669	3.82e-06	24	21.0723
family.Christensenellaceae.id.1866	rs117186816	11	123936128	G	A	4310	-0.206476	0.0436362	6.52e-06	7	22.379
family.Christensenellaceae.id.1866	rs12380890	9	38002256	A	G	16846	-0.0503972	0.0111047	5.78e-06	24	20.5942
family.Christensenellaceae.id.1866	rs12657403	5	3174785	A	G	16245	0.078108	0.0171887	5.59e-06	22	20.6468
family.Christensenellaceae.id.1866	rs4076564	6	169640257	G	A	3730	-0.188623	0.039209	8.06e-06	6	23.1305
family.Christensenellaceae.id.1866	rs62573205	9	137786999	G	A	16838	-0.0654804	0.0133503	1.49e-06	24	24.0541
family.Christensenellaceae.id.1866	rs7211194	17	13541941	C	T	16436	0.0492094	0.0110916	9.94e-06	23	19.6812
family.Christensenellaceae.id.1866	rs72706624	9	15518852	G	T	14869	0.0882626	0.0197575	6.38e-06	20	19.9541
family.Christensenellaceae.id.1866	rs77867022	7	120333701	G	T	4033	-0.160443	0.0379589	8.82e-06	8	17.8567
family.Christensenellaceae.id.1866	rs870002	8	62220151	C	T	16847	0.0488951	0.0109817	6.54e-06	24	19.8217
family.Christensenellaceae.id.1866	rs892686	9	83043376	A	G	16847	0.0506107	0.0109651	4.12e-06	24	21.3015
family.Christensenellaceae.id.1866	rs9608766	22	29828040	T	C	16185	-0.0682134	0.01496	3.33e-06	23	20.7886
family.Clostridiaceae1.id.1869	rs10875374	1	101804809	C	T	14253	-0.0536759	0.0119436	8.1e-06	24	20.1943
family.Clostridiaceae1.id.1869	rs12186080	3	132596627	G	A	14244	0.0748236	0.016246	5.34e-06	24	21.2092
family.Clostridiaceae1.id.1869	rs12341505	9	136710881	G	A	14250	0.0814503	0.0179338	4.54e-06	24	20.6243
family.Clostridiaceae1.id.1869	rs2795528	10	43270264	G	A	6411	-0.180969	0.0390911	3.81e-06	9	21.4248
family.Clostridiaceae1.id.1869	rs2817172	1	3041519	C	T	13789	0.0563367	0.012392	5.27e-06	23	20.665
family.Clostridiaceae1.id.1869	rs4723021	7	30934659	T	C	13682	-0.106376	0.0241944	7.42e-06	22	19.3284
family.Clostridiaceae1.id.1869	rs550843	6	165722832	T	C	14234	-0.0734787	0.0168383	7.09e-06	24	19.0399
family.Clostridiaceae1.id.1869	rs56188186	16	87710690	A	G	13218	0.0967774	0.0217471	8.24e-06	21	19.8006
family.Clostridiaceae1.id.1869	rs62397761	6	48093014	A	G	14248	0.0615805	0.0136198	9.08e-06	24	20.4402
family.Clostridiaceae1.id.1869	rs881532	22	47806774	A	G	14250	-0.0533035	0.0119011	7.9e-06	24	20.0576
family.ClostridialesvadinBB60group.id.11286	rs10517600	4	155632958	T	G	10512	0.0626993	0.0139364	6.83e-06	24	20.2367
family.ClostridialesvadinBB60group.id.11286	rs10904722	10	6714424	C	T	10512	-0.0672314	0.0147123	5.05e-06	24	20.8785
family.ClostridialesvadinBB60group.id.11286	rs118104867	8	123977538	C	T	4095	0.214464	0.0455098	3.44e-06	11	22.1966
family.ClostridialesvadinBB60group.id.11286	rs13409132	2	205616346	A	G	5913	-0.165419	0.0352154	4.37e-06	15	22.0575
family.ClostridialesvadinBB60group.id.11286	rs17121075	14	85856796	G	A	10512	0.0769254	0.0172234	7.91e-06	24	19.9444
family.ClostridialesvadinBB60group.id.11286	rs2191834	2	229942951	G	T	10511	0.0746375	0.0159136	2.5e-06	24	21.9935
family.ClostridialesvadinBB60group.id.11286	rs28691777	17	58149405	C	T	10199	0.137134	0.0266996	6.96e-07	23	26.375
family.ClostridialesvadinBB60group.id.11286	rs34088226	5	4308946	A	G	9716	-0.117807	0.026924	7.66e-06	20	19.1414
family.ClostridialesvadinBB60group.id.11286	rs55682560	15	87392290	C	T	9183	-0.131519	0.0261319	4.97e-07	19	25.3247
family.ClostridialesvadinBB60group.id.11286	rs6588624	1	56849539	G	A	10512	-0.0662317	0.0138147	1.79e-06	24	22.981
family.ClostridialesvadinBB60group.id.11286	rs66714985	8	3305122	A	C	10512	0.116908	0.0252447	4.85e-06	24	21.442
family.ClostridialesvadinBB60group.id.11286	rs7226487	18	74373125	A	G	10505	-0.0643682	0.0138701	3.58e-06	24	21.5327
family.ClostridialesvadinBB60group.id.11286	rs7538034	1	71391694	T	G	10420	-0.078598	0.0165982	2.37e-06	23	22.419
family.ClostridialesvadinBB60group.id.11286	rs7725895	5	142244898	A	G	10512	-0.116224	0.0240367	3.94e-06	24	23.3753
family.ClostridialesvadinBB60group.id.11286	rs989682	3	15564453	A	G	10129	0.070194	0.0155364	6.85e-06	23	20.4086
family.Coriobacteriaceae.id.811	rs11073596	15	86433579	T	G	17527	0.0510212	0.0114339	8.14e-06	23	19.9096
family.Coriobacteriaceae.id.811	rs11250875	10	1922731	T	C	17690	0.06075	0.0130939	4.83e-06	24	21.5232
family.Coriobacteriaceae.id.811	rs11656361	17	8121332	A	C	16665	0.0773006	0.017553	8.02e-06	21	19.3915
family.Coriobacteriaceae.id.811	rs12974142	19	52895166	G	A	17413	0.0789796	0.0177205	8.51e-06	22	19.8623
family.Coriobacteriaceae.id.811	rs13307134	7	105084680	C	T	17527	0.0565686	0.0126265	7.8e-06	23	20.0695
family.Coriobacteriaceae.id.811	rs1397793	5	90471451	G	A	17527	-0.0498855	0.0112446	9.77e-06	23	19.6792
family.Coriobacteriaceae.id.811	rs1816223	12	11494021	A	G	17688	-0.0586265	0.0129006	4.84e-06	24	20.65
family.Coriobacteriaceae.id.811	rs2442778	3	11654412	G	A	13472	-0.116408	0.0258545	9.03e-06	16	20.2689
family.Coriobacteriaceae.id.811	rs3025411	9	136512906	A	G	15671	0.0926543	0.0209468	8.27e-06	20	19.5632
family.Coriobacteriaceae.id.811	rs34739816	17	37376685	G	T	16593	0.0965017	0.0207666	3.88e-06	20	21.5917
family.Coriobacteriaceae.id.811	rs45480394	19	55857777	T	G	17413	-0.0504262	0.0113307	9.71e-06	22	19.8039
family.Coriobacteriaceae.id.811	rs4880783	10	1223742	G	T	17691	0.056503	0.0125055	5.9e-06	24	20.4121
family.Coriobacteriaceae.id.811	rs67561917	20	62072077	A	G	17333	-0.0714367	0.0154113	5.39e-06	21	21.4838
family.Coriobacteriaceae.id.811	rs719099	10	65799217	A	G	17687	0.0778402	0.0155815	5.43e-07	24	24.954
family.Coriobacteriaceae.id.811	rs7540303	1	179629191	C	T	17691	0.0483227	0.0109062	9.62e-06	24	19.6295
family.Coriobacteriaceae.id.811	rs7898585	10	5644995	T	C	17691	0.0731501	0.0164186	5.25e-06	24	19.8477
family.Coriobacteriaceae.id.811	rs8010111	14	39660509	G	A	15996	-0.103377	0.0229286	6.9e-06	21	20.3253
family.Defluviitaleaceae.id.1924	rs112893842	9	8786663	T	C	8203	0.110761	0.0232545	2.75e-06	23	22.6807
family.Defluviitaleaceae.id.1924	rs17051335	4	122202910	C	T	8031	-0.134314	0.0292201	4.58e-06	22	21.1235
family.Defluviitaleaceae.id.1924	rs1908593	18	59026148	T	C	8203	0.070223	0.0156601	7.86e-06	23	20.1032
family.Defluviitaleaceae.id.1924	rs4344384	10	66407366	G	T	8200	0.0708803	0.0156121	5.86e-06	23	20.6074
family.Defluviitaleaceae.id.1924	rs4677103	3	72207794	A	G	8002	0.0977203	0.0197033	9.42e-07	22	24.5915
family.Defluviitaleaceae.id.1924	rs540220	9	93331308	T	C	7887	-0.123954	0.0289814	9.48e-06	20	18.2881
family.Defluviitaleaceae.id.1924	rs55658617	21	41811003	T	C	6676	0.177314	0.0361844	1.41e-06	16	24.0056
family.Defluviitaleaceae.id.1924	rs72731813	4	147414743	C	T	7786	-0.149751	0.0293415	2.76e-07	20	26.0414
family.Defluviitaleaceae.id.1924	rs9608282	22	24804081	T	G	7736	0.139014	0.0299429	4.61e-06	20	21.5484
family.Defluviitaleaceae.id.1924	rs9725395	1	85205632	A	G	8031	-0.138357	0.0295185	3.41e-06	22	21.9636
family.Desulfovibrionaceae.id.3169	rs112381107	9	15269705	C	T	4455	0.211435	0.0456962	2.82e-06	7	21.3994
family.Desulfovibrionaceae.id.3169	rs11599763	10	11855599	T	C	15142	-0.0555931	0.0117493	2.5e-06	24	22.385
family.Desulfovibrionaceae.id.3169	rs17791387	9	81834426	A	G	15045	-0.0729251	0.0154381	2.1e-06	23	22.3106
family.Desulfovibrionaceae.id.3169	rs2692012	1	203991605	A	G	13080	0.114231	0.0253568	1.56e-06	16	20.2913
family.Desulfovibrionaceae.id.3169	rs2838334	21	45064961	G	A	15142	0.0571419	0.012423	3.82e-06	24	21.1544
family.Desulfovibrionaceae.id.3169	rs3935584	2	233929283	C	T	15140	-0.0525838	0.0115757	6.78e-06	24	20.6324
family.Desulfovibrionaceae.id.3169	rs4506934	17	2856662	C	T	15035	-0.0943381	0.020138	3.16e-06	23	21.9424
family.Desulfovibrionaceae.id.3169	rs72647048	8	57865378	T	C	15142	-0.0770089	0.017089	9.61e-06	24	20.3043
family.Desulfovibrionaceae.id.3169	rs9928243	16	71541641	C	A	15141	-0.0541732	0.0117819	4.48e-06	24	21.1389
family.Enterobacteriaceae.id.3469	rs11026530	11	22379097	T	C	13485	0.0822408	0.0186379	9.43e-06	23	19.4678
family.Enterobacteriaceae.id.3469	rs2374342	2	42133542	C	A	13577	0.0582927	0.0126195	4.52e-06	24	21.3345
family.Enterobacteriaceae.id.3469	rs35673018	16	54327745	G	A	13326	0.0899642	0.0202934	7.63e-06	22	19.65
family.Enterobacteriaceae.id.3469	rs504442	18	55145547	T	G	13578	0.084159	0.0189479	5.17e-06	24	19.7249
family.Enterobacteriaceae.id.3469	rs62210023	20	55340092	A	G	13515	0.0606754	0.0130125	3.13e-06	23	21.739
family.Enterobacteriaceae.id.3469	rs78143293	18	57672335	A	G	13572	-0.0848521	0.0170415	1.2e-06	24	24.7882
family.Enterobacteriaceae.id.3469	rs79757635	13	110840418	C	A	13419	0.0758597	0.0171286	9.32e-06	23	19.6117
family.Erysipelotrichaceae.id.2149	rs1074800	5	3002546	A	G	17789	0.0492438	0.010887	6.15e-06	23	20.4567
family.Erysipelotrichaceae.id.2149	rs10781552	10	133897233	C	T	17789	-0.0552212	0.0116074	2.33e-06	23	22.6304
family.Erysipelotrichaceae.id.2149	rs17530232	13	40385457	A	G	16622	0.10305	0.0224648	2.79e-06	20	21.0397
family.Erysipelotrichaceae.id.2149	rs1884466	1	64139196	C	T	18205	-0.0475363	0.0106939	9.53e-06	24	19.7576
family.Erysipelotrichaceae.id.2149	rs2300774	3	195793712	G	A	18216	0.0524152	0.0106784	8.95e-07	24	24.0911
family.Erysipelotrichaceae.id.2149	rs290833	1	97457427	T	G	17789	-0.0497374	0.0111376	8.03e-06	23	19.9402
family.Erysipelotrichaceae.id.2149	rs35161940	17	70327224	T	C	18213	-0.0806041	0.0167641	1.85e-06	24	23.1157
family.Erysipelotrichaceae.id.2149	rs4078432	14	48997206	C	T	17789	-0.0608929	0.0133764	4.23e-06	23	20.7209
family.Erysipelotrichaceae.id.2149	rs56970041	14	80357610	T	G	18217	0.0724144	0.0164471	5.4e-06	24	19.3832
family.Erysipelotrichaceae.id.2149	rs62504403	8	38803551	C	T	16981	0.0681159	0.0127883	1.12e-07	22	28.3673
family.Erysipelotrichaceae.id.2149	rs7234058	18	5830507	T	C	16874	-0.0945759	0.0194091	9.12e-07	21	23.741
family.Erysipelotrichaceae.id.2149	rs7826267	8	2954952	T	G	17586	-0.0839071	0.0199131	9.28e-06	22	17.753
family.Erysipelotrichaceae.id.2149	rs8003149	14	56156504	C	T	18213	0.0538798	0.0116888	4.08e-06	24	21.2454
family.FamilyXI.id.1936	rs10759623	9	115821485	C	T	3156	-0.162115	0.032151	5.78e-07	19	25.4086
family.FamilyXI.id.1936	rs11547158	7	148921732	A	G	3133	-0.177599	0.0372795	2.7e-06	18	22.6812
family.FamilyXI.id.1936	rs17379710	11	35334668	T	C	3156	-0.116383	0.0252125	3.97e-06	19	21.2949
family.FamilyXI.id.1936	rs2155352	11	95357209	A	G	3150	-0.150538	0.0302319	6.63e-07	19	24.7789
family.FamilyXI.id.1936	rs2156611	18	43345864	T	C	3155	-0.112486	0.0251099	9.43e-06	19	20.0555
family.FamilyXI.id.1936	rs3733511	4	119955787	A	G	3156	0.128253	0.0274718	3.39e-06	19	21.7816
family.FamilyXI.id.1936	rs488164	1	239995451	T	G	3149	0.117998	0.025516	4.8e-06	19	21.3721
family.FamilyXI.id.1936	rs697771	16	54115200	A	G	3152	-0.117677	0.0251491	3.19e-06	19	21.8808
family.FamilyXIII.id.1957	rs10404377	19	16174657	C	A	16269	-0.0503183	0.011165	6.99e-06	23	20.3086
family.FamilyXIII.id.1957	rs118170811	10	102366896	A	G	9645	0.151619	0.0317112	1.8e-06	12	22.8556
family.FamilyXIII.id.1957	rs12904405	15	94105415	A	G	16643	-0.0851896	0.0192688	7.67e-06	23	19.5438
family.FamilyXIII.id.1957	rs1887048	1	65170838	G	A	16717	0.0579979	0.0129602	9.65e-06	24	20.0239
family.FamilyXIII.id.1957	rs482905	1	166557202	G	T	16737	0.0596528	0.012717	3.72e-06	24	22.0008
family.FamilyXIII.id.1957	rs6501525	17	70218627	A	G	16269	0.0561559	0.0115587	1.24e-06	23	23.6003
family.FamilyXIII.id.1957	rs66753613	1	39212021	G	A	16269	0.0651136	0.0144251	8.08e-06	23	20.3728
family.FamilyXIII.id.1957	rs6797051	3	88995218	C	T	16737	-0.0805984	0.0171364	4.89e-06	24	22.1188
family.FamilyXIII.id.1957	rs7514702	1	186914023	T	C	16737	-0.0663236	0.0141626	3.92e-06	24	21.9281
family.Lachnospiraceae.id.1987	rs10402491	19	13425799	C	T	18334	0.0661701	0.014851	7.58e-06	24	19.8503
family.Lachnospiraceae.id.1987	rs11139361	9	72179847	T	C	18333	0.0494463	0.0110503	4.26e-06	24	20.0202
family.Lachnospiraceae.id.1987	rs112040820	17	80469064	A	G	17512	0.0549584	0.0117086	2.42e-06	23	22.0298
family.Lachnospiraceae.id.1987	rs11841382	13	38004672	G	T	18340	-0.0718128	0.017462	9.58e-06	24	16.911
family.Lachnospiraceae.id.1987	rs11979110	7	130436459	T	C	18339	-0.0500924	0.0105069	1.82e-06	24	22.7274
family.Lachnospiraceae.id.1987	rs1205443	20	36876868	A	G	17779	0.0501415	0.0112157	7.29e-06	22	19.9844
family.Lachnospiraceae.id.1987	rs12760724	1	214031969	A	C	18340	-0.0484566	0.0107934	7.27e-06	24	20.1531
family.Lachnospiraceae.id.1987	rs13005175	2	232469722	A	G	16893	0.0993483	0.0218395	8.37e-06	21	20.6911
family.Lachnospiraceae.id.1987	rs146660815	6	46664437	T	C	4112	-0.215114	0.0476778	6.53e-06	3	20.3467
family.Lachnospiraceae.id.1987	rs2159863	4	10245354	A	G	18340	-0.0585831	0.0128742	3.7e-06	24	20.7041
family.Lachnospiraceae.id.1987	rs2910921	5	32348593	T	C	6549	0.160302	0.035832	8.42e-06	11	20.008
family.Lachnospiraceae.id.1987	rs3127230	10	103392503	C	T	18340	-0.0503537	0.0112201	6.2e-06	24	20.1384
family.Lachnospiraceae.id.1987	rs35524804	9	100113683	T	C	17859	-0.0607481	0.0125216	2.45e-06	23	23.5342
family.Lachnospiraceae.id.1987	rs7359994	19	29408858	T	C	18340	-0.0503142	0.0112482	5.36e-06	24	20.0065
family.Lachnospiraceae.id.1987	rs79086868	9	133791605	T	C	17522	0.0776723	0.0164472	3.01e-06	23	22.2996
family.Lachnospiraceae.id.1987	rs959845	4	186906801	C	T	17859	-0.0493666	0.0107801	5.17e-06	23	20.9686
family.Lachnospiraceae.id.1987	rs9929145	16	76559184	G	A	15866	-0.125721	0.0245233	2.84e-07	18	26.2786
family.Lactobacillaceae.id.1836	rs11674854	2	28903275	C	T	6750	-0.0830224	0.0175267	2.6e-06	23	22.4315
family.Lactobacillaceae.id.1836	rs1530559	2	135755629	G	A	6750	0.0772453	0.0176921	9.65e-06	23	19.057
family.Lactobacillaceae.id.1836	rs16861661	1	18501459	G	A	5385	-0.193287	0.0379293	2.7e-07	15	25.9595
family.Lactobacillaceae.id.1836	rs62314653	4	109896462	C	A	6016	0.177082	0.0392269	6.59e-06	20	20.3721
family.Lactobacillaceae.id.1836	rs74599091	1	179720669	A	G	4951	0.191613	0.0425039	7.7e-06	13	20.315
family.Lactobacillaceae.id.1836	rs768253	8	69010103	T	G	7059	-0.0792344	0.0170604	3.61e-06	24	21.5638
family.Lactobacillaceae.id.1836	rs77478751	3	173151665	A	G	3704	-0.219178	0.0473566	5.96e-06	11	21.409
family.Lactobacillaceae.id.1836	rs820999	1	16773387	T	G	7058	-0.0758291	0.0170151	8.89e-06	24	19.8554
family.Lactobacillaceae.id.1836	rs921925	19	6928017	A	C	7053	0.0999419	0.0201687	5.77e-07	24	24.5479
family.Lactobacillaceae.id.1836	rs9345899	6	67559323	A	G	6602	-0.124042	0.0278946	9.45e-06	23	19.768
family.Methanobacteriaceae.id.121	rs10202904	2	125440268	T	G	3695	-0.121754	0.0235357	3.01e-07	16	26.747
family.Methanobacteriaceae.id.121	rs10424197	19	46439321	G	A	3698	-0.111274	0.0247517	9.28e-06	16	20.1997
family.Methanobacteriaceae.id.121	rs4257531	3	2086167	G	A	3162	0.164498	0.0364959	7.44e-06	13	20.303
family.Methanobacteriaceae.id.121	rs56131665	5	178160975	G	A	3572	0.178661	0.039298	6.18e-06	15	20.6574
family.Methanobacteriaceae.id.121	rs6508769	19	28827760	T	C	3319	0.153519	0.0344519	8.23e-06	15	19.8444
family.Methanobacteriaceae.id.121	rs6776814	3	15053083	T	C	3385	-0.199566	0.0411825	1.63e-06	14	23.4688
family.Methanobacteriaceae.id.121	rs73068003	7	10773932	G	T	3692	-0.15814	0.0351803	8.45e-06	16	20.1953
family.Methanobacteriaceae.id.121	rs73457410	13	41956181	A	G	3498	0.21534	0.0436695	1.41e-06	15	24.3021
family.Methanobacteriaceae.id.121	rs75208022	12	21338861	C	T	3203	-0.227245	0.048763	5.92e-06	14	21.7038
family.Methanobacteriaceae.id.121	rs894996	4	104418307	C	A	3582	0.216999	0.0449076	1.88e-06	15	23.3364
family.Oxalobacteraceae.id.2966	rs111966731	15	93941937	T	C	4387	0.204031	0.0445746	4.56e-06	17	20.9421
family.Oxalobacteraceae.id.2966	rs11246212	11	610277	T	C	5130	0.13607	0.0291797	4.51e-06	22	21.7369
family.Oxalobacteraceae.id.2966	rs12002250	9	19682558	A	C	4726	0.196145	0.044523	5.53e-06	20	19.4
family.Oxalobacteraceae.id.2966	rs1569853	6	38550301	T	C	4997	-0.140043	0.0281704	7.45e-07	22	24.7037
family.Oxalobacteraceae.id.2966	rs17138946	16	5984558	G	T	4776	-0.189444	0.0430248	8.09e-06	19	19.3794
family.Oxalobacteraceae.id.2966	rs36057338	4	189935314	G	T	4738	0.181604	0.0398742	6.26e-06	21	20.734
family.Oxalobacteraceae.id.2966	rs4428215	3	171947435	G	A	5167	0.12561	0.0230053	4.88e-08	23	29.8005
family.Oxalobacteraceae.id.2966	rs561239	12	18793583	A	G	4989	0.105525	0.0236769	7.19e-06	22	19.8558
family.Oxalobacteraceae.id.2966	rs6000536	22	37421469	C	T	5166	-0.118383	0.0241355	7.39e-07	23	24.049
family.Oxalobacteraceae.id.2966	rs62435498	7	1794263	C	A	4780	0.181521	0.0400608	7.46e-06	20	20.5227
family.Oxalobacteraceae.id.2966	rs736744	9	87514407	C	T	5167	0.105642	0.0200648	1.49e-07	23	27.7099
family.Oxalobacteraceae.id.2966	rs7993559	13	23443627	C	A	4989	0.0921059	0.0201114	5.04e-06	22	20.9661
family.Oxalobacteraceae.id.2966	rs80330081	4	67427392	A	C	4672	-0.18756	0.0423688	6.64e-06	18	19.5885
family.Oxalobacteraceae.id.2966	rs934049	2	16056779	G	A	4951	0.109751	0.0238636	4.21e-06	21	21.1433
family.Pasteurellaceae.id.3689	rs10965428	9	22718481	C	A	8873	-0.119902	0.0258219	4.29e-06	23	21.5565
family.Pasteurellaceae.id.3689	rs111582866	16	48742489	G	A	8616	-0.113957	0.0256403	7.07e-06	22	19.7486
family.Pasteurellaceae.id.3689	rs12050685	15	73477482	A	G	9411	-0.0670948	0.015239	9.19e-06	24	19.3809
family.Pasteurellaceae.id.3689	rs16970009	17	32862601	A	G	4703	0.187381	0.0429572	7.32e-06	11	19.0194
family.Pasteurellaceae.id.3689	rs35510	12	115491973	A	G	8671	0.122729	0.0264958	4.02e-06	20	21.4507
family.Pasteurellaceae.id.3689	rs4822728	22	26891808	T	C	9412	0.0685479	0.0149032	4.72e-06	24	21.1512
family.Pasteurellaceae.id.3689	rs6972479	7	116918060	A	G	8616	-0.0781862	0.0175366	7.75e-06	22	19.8733
family.Pasteurellaceae.id.3689	rs72756943	5	26531908	G	A	8020	0.13988	0.0303029	3.35e-06	20	21.3027
family.Pasteurellaceae.id.3689	rs73139353	3	97972214	A	C	4047	-0.222573	0.0484634	8.71e-06	10	21.0815
family.Pasteurellaceae.id.3689	rs76022354	10	94306385	C	T	3692	0.24289	0.0500406	1.83e-06	9	23.5471
family.Pasteurellaceae.id.3689	rs78909003	9	105650242	T	C	3638	-0.241159	0.0498372	2.05e-06	8	23.4025
family.Pasteurellaceae.id.3689	rs9382510	6	55448491	C	T	9410	-0.0881865	0.0169965	2.48e-07	24	26.915
family.Pasteurellaceae.id.3689	rs9895850	17	64535013	T	C	4737	-0.176406	0.041017	9.08e-06	12	18.4892
family.Pasteurellaceae.id.3689	rs9938097	16	84977389	T	C	9402	-0.0710386	0.0158024	8.23e-06	24	20.2045
family.Peptococcaceae.id.2024	rs117452796	9	9423378	A	G	3161	-0.257982	0.0549569	3.15e-06	10	22.0222
family.Peptococcaceae.id.2024	rs11787651	9	15134457	A	G	9921	0.128888	0.0288764	8.29e-06	20	19.9183
family.Peptococcaceae.id.2024	rs12144792	1	27418225	C	T	10718	0.064399	0.0141246	5.82e-06	24	20.7839
family.Peptococcaceae.id.2024	rs12634826	3	182984048	T	G	10381	-0.0739885	0.0150931	1.01e-06	22	24.0263
family.Peptococcaceae.id.2024	rs12992764	2	188895743	T	G	10444	0.0684213	0.0141137	1.46e-06	23	23.4973
family.Peptococcaceae.id.2024	rs150600492	10	129175962	A	C	9761	0.135774	0.0289757	2.31e-06	18	21.9521
family.Peptococcaceae.id.2024	rs35703006	8	28614217	G	T	10715	0.0812655	0.0164355	4.95e-07	24	24.4435
family.Peptococcaceae.id.2024	rs4990837	8	3580757	A	G	10718	0.0910387	0.0185869	1.74e-06	24	23.9858
family.Peptococcaceae.id.2024	rs75430375	5	89252884	C	T	8375	-0.147941	0.0317498	3.41e-06	14	21.7065
family.Peptococcaceae.id.2024	rs75898026	13	113561082	A	G	10444	-0.0821779	0.0173541	2.02e-06	23	22.4192
family.Peptostreptococcaceae.id.2042	rs117020988	7	46710977	C	T	6831	0.182411	0.0372126	1.03e-06	10	24.0212
family.Peptostreptococcaceae.id.2042	rs12377846	9	16786784	C	A	3736	-0.252	0.0511627	7.26e-07	5	24.2473
family.Peptostreptococcaceae.id.2042	rs12986312	19	17414138	T	G	15970	0.0571818	0.0125947	5.77e-06	23	20.6103
family.Peptostreptococcaceae.id.2042	rs1467258	17	38216487	G	A	15584	0.072584	0.0162321	7.9e-06	23	19.9929
family.Peptostreptococcaceae.id.2042	rs1520207	3	151781175	C	T	16057	0.0525658	0.0112476	3.17e-06	24	21.839
family.Peptostreptococcaceae.id.2042	rs4692811	4	171180190	C	T	16061	0.0642075	0.0126913	4.21e-07	24	25.5922
family.Peptostreptococcaceae.id.2042	rs59865771	16	89246670	C	T	16040	-0.0573764	0.0127192	7.69e-06	24	20.3466
family.Peptostreptococcaceae.id.2042	rs61841503	10	17019559	G	A	15333	0.0919658	0.0161331	9.8e-09	23	32.4908
family.Peptostreptococcaceae.id.2042	rs6721459	2	67852836	A	G	16061	0.0509823	0.0111975	5.08e-06	24	20.7273
family.Peptostreptococcaceae.id.2042	rs76982728	7	44312824	T	C	11185	0.124203	0.0266923	3.24e-06	14	21.6477
family.Peptostreptococcaceae.id.2042	rs77540684	10	14650535	T	G	13495	0.106725	0.0245638	8.14e-06	17	18.8747
family.Peptostreptococcaceae.id.2042	rs9573937	13	77351196	A	G	16061	-0.0693637	0.0142907	1.71e-06	24	23.556
family.Porphyromonadaceae.id.943	rs10762312	10	71571863	G	A	18028	-0.052368	0.0118814	8.7e-06	24	19.4243
family.Porphyromonadaceae.id.943	rs10858364	9	138076081	G	T	18028	0.055316	0.012085	4.31e-06	24	20.9489
family.Porphyromonadaceae.id.943	rs12486680	3	191568066	A	C	17108	0.0984639	0.0218573	4.29e-06	22	20.2913
family.Porphyromonadaceae.id.943	rs17065783	3	62035586	A	G	18028	-0.059133	0.0122235	1.79e-06	24	23.4002
family.Porphyromonadaceae.id.943	rs1980561	14	63386516	A	G	18028	-0.0485289	0.0109284	8.95e-06	24	19.717
family.Porphyromonadaceae.id.943	rs35233670	17	63750903	T	C	18024	-0.0473576	0.010602	7.91e-06	24	19.9507
family.Porphyromonadaceae.id.943	rs35961441	1	240929774	A	C	16374	0.0915257	0.0207306	8.37e-06	21	19.4899
family.Porphyromonadaceae.id.943	rs6953849	7	69251692	A	G	18028	0.0718149	0.0150724	2.44e-06	24	22.6994
family.Porphyromonadaceae.id.943	rs7330827	13	23531802	T	C	13754	-0.103842	0.0237355	8.05e-06	20	19.1375
family.Porphyromonadaceae.id.943	rs864093	4	149825977	A	C	18027	-0.0527939	0.0117499	9.6e-06	24	20.1859
family.Prevotellaceae.id.960	rs12057990	1	99470269	C	T	14867	0.0589878	0.0132268	8.97e-06	24	19.8863
family.Prevotellaceae.id.960	rs12118202	1	210681370	T	C	14869	-0.0751986	0.0147265	5.54e-07	24	26.0712
family.Prevotellaceae.id.960	rs13069367	3	71801830	A	C	14860	-0.0539768	0.0119687	7.39e-06	24	20.3357
family.Prevotellaceae.id.960	rs148376875	3	170126707	T	G	14289	0.084515	0.0179163	2.08e-06	22	22.2489
family.Prevotellaceae.id.960	rs2206482	20	9771109	T	G	14808	-0.0569105	0.0117486	1.3e-06	23	23.4612
family.Prevotellaceae.id.960	rs2278540	3	32408916	G	A	14847	0.0554249	0.0123265	8.44e-06	24	20.215
family.Prevotellaceae.id.960	rs34660375	5	180283881	A	G	14289	-0.0805894	0.0178291	7.4e-06	22	20.4284
family.Prevotellaceae.id.960	rs3758087	8	23714609	T	C	14871	0.0564199	0.0124655	8.61e-06	24	20.4827
family.Prevotellaceae.id.960	rs3860225	1	111161677	A	G	14871	0.083936	0.0167936	5.5e-07	24	24.9776
family.Prevotellaceae.id.960	rs4493272	2	118910912	T	C	14867	-0.0604992	0.0118027	3.02e-07	24	26.271
family.Prevotellaceae.id.960	rs4685827	3	4864877	T	C	14867	-0.0679529	0.0145407	2.77e-06	24	21.8366
family.Prevotellaceae.id.960	rs7252711	19	17460999	A	G	14540	-0.0740876	0.0161926	5.57e-06	22	20.9314
family.Prevotellaceae.id.960	rs7975087	12	21404832	C	A	14871	-0.0601448	0.0135454	7.59e-06	24	19.713
family.Prevotellaceae.id.960	rs912860	14	33706908	G	A	3479	-0.229046	0.0483124	9.3e-07	5	22.4636
family.Prevotellaceae.id.960	rs9586501	13	105075823	G	A	14868	0.0592681	0.0127329	2.59e-06	24	21.6634
family.Prevotellaceae.id.960	rs9958960	18	63018983	G	A	14061	-0.0914807	0.0173611	1.06e-07	23	27.7614
family.Rhodospirillaceae.id.2717	rs1035406	5	119372737	G	A	8483	-0.11354	0.0250863	5.84e-06	22	20.4797
family.Rhodospirillaceae.id.2717	rs11591293	10	113419797	G	T	8500	0.0743184	0.0158724	2.67e-06	22	21.9182
family.Rhodospirillaceae.id.2717	rs1549633	5	27945645	A	C	8010	0.0999312	0.0218634	4.7e-06	20	20.8862
family.Rhodospirillaceae.id.2717	rs1923415	6	89268715	A	G	8501	-0.0999238	0.0227326	9.64e-06	22	19.3169
family.Rhodospirillaceae.id.2717	rs3754624	2	225633812	C	T	8496	0.0971389	0.0200064	1.71e-06	22	23.5693
family.Rhodospirillaceae.id.2717	rs55876211	3	84471266	C	T	8494	-0.0911851	0.0196395	2.87e-06	22	21.5518
family.Rhodospirillaceae.id.2717	rs6679026	1	78619512	T	C	8497	0.111984	0.0251088	9.95e-06	22	19.8864
family.Rhodospirillaceae.id.2717	rs7001029	8	131958403	C	T	8044	0.117366	0.0261324	5.35e-06	21	20.1658
family.Rhodospirillaceae.id.2717	rs72714493	1	92206218	A	G	8497	0.0816858	0.0180791	7.35e-06	22	20.4097
family.Rhodospirillaceae.id.2717	rs74354280	4	134192918	C	T	8501	-0.0911896	0.0204907	6.67e-06	22	19.8004
family.Rhodospirillaceae.id.2717	rs76784716	2	169033340	A	G	8498	0.136049	0.0285767	1.49e-06	22	22.6603
family.Rhodospirillaceae.id.2717	rs9813022	3	13726736	A	G	8498	-0.0842444	0.0163583	2.53e-07	22	26.5156
family.Rikenellaceae.id.967	rs10217435	9	86052655	C	T	17679	-0.0883756	0.0197506	6.51e-06	24	20.0195
family.Rikenellaceae.id.967	rs10832801	11	17589129	A	C	17199	-0.0534763	0.0122666	7.5e-06	23	19.003
family.Rikenellaceae.id.967	rs1939881	11	95304834	G	A	17434	-0.105589	0.0206213	5.64e-07	22	26.2157
family.Rikenellaceae.id.967	rs2447496	8	99188924	G	A	17199	-0.0549203	0.0121904	6.09e-06	23	20.2944
family.Rikenellaceae.id.967	rs2833282	21	32496710	G	A	17680	0.0711137	0.0156966	4.31e-06	24	20.5232
family.Rikenellaceae.id.967	rs35909684	8	144441740	A	C	17565	-0.0850181	0.0191539	7.1e-06	23	19.6997
family.Rikenellaceae.id.967	rs36021379	21	28515912	A	G	17199	-0.0656005	0.0144903	7.2e-06	23	20.4932
family.Rikenellaceae.id.967	rs4264350	15	71658642	T	C	17668	-0.0526393	0.0108555	1.35e-06	24	23.5111
family.Rikenellaceae.id.967	rs59663348	18	4069710	G	A	17678	0.0570915	0.0125048	6.12e-06	24	20.8422
family.Rikenellaceae.id.967	rs62532512	9	14158854	C	A	17672	-0.0504257	0.0107399	2.76e-06	24	22.042
family.Rikenellaceae.id.967	rs6744030	2	174257127	C	T	17564	0.0696747	0.0157103	9.32e-06	23	19.6667
family.Rikenellaceae.id.967	rs67705352	1	19790706	T	G	17676	-0.0549688	0.0110534	6.58e-07	24	24.7282
family.Rikenellaceae.id.967	rs6837275	4	187842232	A	G	17199	0.0570355	0.011887	1.45e-06	23	23.0195
family.Rikenellaceae.id.967	rs7242694	18	10338470	C	T	17199	-0.0618674	0.0134882	5.81e-06	23	21.036
family.Rikenellaceae.id.967	rs74474130	14	90270821	T	G	11055	0.137747	0.0295688	3.61e-06	10	21.6981
family.Rikenellaceae.id.967	rs77885767	14	21548634	C	T	8478	-0.156209	0.0336482	2.85e-06	10	21.5471
family.Rikenellaceae.id.967	rs7832304	8	134444155	T	G	16912	-0.0724262	0.016063	8.71e-06	23	20.3276
family.Rikenellaceae.id.967	rs8130320	21	40580258	A	G	17680	-0.048924	0.0106843	4.73e-06	24	20.9652
family.Rikenellaceae.id.967	rs9389714	6	100244667	C	T	17680	-0.0636841	0.0143416	8.79e-06	24	19.7161
family.Rikenellaceae.id.967	rs9578457	13	22867356	G	A	9400	-0.141478	0.0315848	3.99e-06	13	20.0601
family.Rikenellaceae.id.967	rs9603208	13	38044689	G	T	17680	0.0821173	0.0159596	1.92e-07	24	26.4715
family.Ruminococcaceae.id.2050	rs10093275	8	69732887	C	T	18335	0.0534595	0.011677	5.35e-06	24	20.9576
family.Ruminococcaceae.id.2050	rs10166469	2	29829167	T	C	18314	-0.053336	0.0120209	8.52e-06	24	19.6843
family.Ruminococcaceae.id.2050	rs1158100	8	4555684	A	G	18333	-0.0490539	0.0109865	8.61e-06	24	19.9335
family.Ruminococcaceae.id.2050	rs1612733	1	107661606	T	C	15016	0.108708	0.0238006	4.22e-06	16	20.8589
family.Ruminococcaceae.id.2050	rs17376049	1	61425267	T	C	18333	0.0848534	0.0172114	7.3e-07	24	24.303
family.Ruminococcaceae.id.2050	rs2113833	2	218216801	T	C	4140	0.169146	0.0355009	1.14e-06	7	22.69
family.Ruminococcaceae.id.2050	rs3009418	1	147744468	C	A	16407	0.0927607	0.0210123	8.69e-06	20	19.4862
family.Ruminococcaceae.id.2050	rs55793120	12	47384118	T	C	12405	0.13822	0.0266152	1.44e-07	13	26.9658
family.Ruminococcaceae.id.2050	rs56199908	9	2801371	T	C	5618	-0.199327	0.0410444	1.66e-06	10	23.5759
family.Ruminococcaceae.id.2050	rs76724913	1	24473669	T	G	17516	0.0901053	0.0203104	9.6e-06	23	19.6794
family.Streptococcaceae.id.1850	rs10028567	4	53657577	C	T	16549	-0.0934027	0.0190343	3.72e-06	23	24.0763
family.Streptococcaceae.id.1850	rs11110281	12	100584014	T	C	15316	-0.130554	0.0225943	1.4e-08	20	33.3831
family.Streptococcaceae.id.1850	rs2370083	14	97526750	G	T	16516	-0.0842751	0.0184509	4.26e-06	23	20.8597
family.Streptococcaceae.id.1850	rs28718126	8	15312558	A	G	13529	0.109069	0.0246868	9.41e-06	19	19.5169
family.Streptococcaceae.id.1850	rs2952251	8	10143164	A	G	16612	-0.0639298	0.0126525	3.72e-07	24	25.5272
family.Streptococcaceae.id.1850	rs35344081	16	991253	G	A	16624	0.0609349	0.0129703	2.64e-06	24	22.0688
family.Streptococcaceae.id.1850	rs4968759	17	61298020	A	G	16624	-0.0544035	0.0111271	8.92e-07	24	23.9021
family.Streptococcaceae.id.1850	rs57646748	4	37452858	G	A	16160	-0.088021	0.019876	7.88e-06	23	19.6093
family.Streptococcaceae.id.1850	rs6806351	3	132058723	T	C	16198	-0.0619209	0.0135744	6.94e-06	23	20.8056
family.Streptococcaceae.id.1850	rs77558518	5	174173171	A	G	15161	-0.104239	0.022806	3.72e-06	20	20.8882
family.Streptococcaceae.id.1850	rs77968078	1	240441766	G	A	15519	-0.0993013	0.0224788	7.93e-06	20	19.5123
family.Streptococcaceae.id.1850	rs7916711	10	28588269	A	G	15515	0.0959639	0.021545	6.33e-06	21	19.8365
family.Streptococcaceae.id.1850	rs957755	7	46778653	T	G	16627	-0.0642449	0.0142702	7.42e-06	24	20.2658
family.unknownfamily.id.1000001214	rs11150282	16	80493705	T	C	5864	0.098235	0.0197127	7.36e-07	24	24.8253
family.unknownfamily.id.1000001214	rs113884518	9	24648997	T	C	4434	-0.20591	0.0455376	7.74e-06	17	20.437
family.unknownfamily.id.1000001214	rs28678345	17	53906328	T	C	4315	0.213083	0.0471377	8.06e-06	15	20.4249
family.unknownfamily.id.1000001214	rs367480	11	2937631	G	A	5878	-0.0841649	0.0185948	7.52e-06	24	20.4801
family.unknownfamily.id.1000001214	rs4129395	9	115975389	G	A	5878	0.0904264	0.0185253	1.22e-06	24	23.8183
family.unknownfamily.id.1000001214	rs789069	18	1008278	A	C	5870	-0.10413	0.0234459	6.5e-06	24	19.7182
family.unknownfamily.id.1000001214	rs79790072	15	100747683	T	C	4104	0.226103	0.0488017	3.54e-06	11	21.4551
family.unknownfamily.id.1000001214	rs8028558	15	62055753	A	G	5875	0.08346	0.0188504	9.78e-06	24	19.596
family.unknownfamily.id.1000001214	rs9864379	3	14306949	T	C	5768	-0.160521	0.0292752	4.66e-08	23	30.0549
family.unknownfamily.id.1000005471	rs11779863	8	15406830	G	A	10353	-0.0772768	0.0172171	6.69e-06	22	20.1417
family.unknownfamily.id.1000005471	rs12566890	1	61850864	T	G	10339	-0.103134	0.0241775	8.11e-06	22	18.1926
family.unknownfamily.id.1000005471	rs13100746	3	165846506	C	T	10359	0.0638979	0.0142685	7.29e-06	22	20.0507
family.unknownfamily.id.1000005471	rs17235252	7	82536037	T	C	9531	-0.122002	0.0255463	2.16e-06	20	22.8028
family.unknownfamily.id.1000005471	rs3932485	3	184193482	C	T	10359	0.0626209	0.0141623	9.93e-06	22	19.5472
family.unknownfamily.id.1000005471	rs515984	10	3521459	T	C	10359	-0.0875451	0.0190685	6.61e-06	22	21.0739
family.unknownfamily.id.1000005471	rs638542	1	109845252	G	A	9970	-0.070592	0.0157049	5.17e-06	21	20.2001
family.unknownfamily.id.1000005471	rs74603314	14	46519718	T	C	4033	0.230767	0.0489701	2.28e-06	9	22.1958
family.unknownfamily.id.1000005471	rs76373661	3	3771148	G	A	10359	0.0908218	0.0202986	5.16e-06	22	20.0154
family.unknownfamily.id.1000005471	rs7706512	5	17443654	G	A	10359	0.0657351	0.0138979	2.27e-06	22	22.3672
family.unknownfamily.id.1000005471	rs7801843	7	4105705	A	G	10359	-0.0869495	0.0194509	9.47e-06	22	19.9788
family.unknownfamily.id.1000005471	rs949341	11	112386785	G	A	10355	0.0656602	0.0147216	7.73e-06	22	19.8888
family.unknownfamily.id.1000006161	rs11251024	10	2095726	G	A	5107	0.104201	0.0206737	6.63e-07	23	25.3944
family.unknownfamily.id.1000006161	rs11606187	11	91589600	A	G	5102	-0.154539	0.0326288	3.31e-06	23	22.4236
family.unknownfamily.id.1000006161	rs13385922	2	234081324	T	C	5106	0.0929494	0.0201348	3.97e-06	23	21.3024
family.unknownfamily.id.1000006161	rs166849	2	200778866	G	A	5107	0.0911053	0.0202239	7.74e-06	23	20.2855
family.unknownfamily.id.1000006161	rs2172426	8	18229020	C	T	5099	-0.10212	0.0198947	3.17e-07	23	26.3376
family.unknownfamily.id.1000006161	rs267959	5	10737802	A	G	5107	0.0988612	0.0209676	2.62e-06	23	22.2221
family.unknownfamily.id.1000006161	rs4383094	15	81694972	T	C	5091	0.149188	0.0320662	4.28e-06	22	21.6372
family.unknownfamily.id.1000006161	rs60583455	7	1321675	T	C	4773	0.108934	0.021177	2.6e-07	21	26.4493
family.unknownfamily.id.1000006161	rs60775321	15	97318671	T	C	5101	-0.0962425	0.0213842	7.1e-06	23	20.2479
family.unknownfamily.id.1000006161	rs72671304	14	39425971	T	C	4887	0.172322	0.0370028	3.8e-06	21	21.6787
family.unknownfamily.id.1000006161	rs7911787	10	98619568	G	T	3879	-0.223071	0.0470232	3.39e-06	19	22.4924
family.unknownfamily.id.1000006161	rs8126061	20	3405239	T	C	5089	-0.159135	0.0351904	7.36e-06	22	20.4415
family.unknownfamily.id.1000006161	rs9542068	13	70306831	T	C	5107	0.0990709	0.0218149	6.52e-06	23	20.6165
family.Veillonellaceae.id.2172	rs111810795	14	102897930	C	T	15605	-0.0867108	0.0180573	1.73e-06	23	23.056
family.Veillonellaceae.id.2172	rs114889439	13	61597625	A	G	3268	-0.253809	0.0539169	6.19e-06	6	22.1462
family.Veillonellaceae.id.2172	rs11700976	21	35576123	C	A	15971	0.0503337	0.0113763	9.25e-06	24	19.5731
family.Veillonellaceae.id.2172	rs12186441	5	132646303	G	A	5236	0.208096	0.0453999	4.53e-06	7	21.0015
family.Veillonellaceae.id.2172	rs12668619	7	21637810	A	G	15971	0.055301	0.0117654	2.57e-06	24	22.0902
family.Veillonellaceae.id.2172	rs12741784	1	50088819	C	T	15867	-0.0621452	0.0119266	1.28e-07	23	27.1473
family.Veillonellaceae.id.2172	rs1442060	4	46366067	G	A	15976	-0.0514024	0.0112125	4.51e-06	24	21.0141
family.Veillonellaceae.id.2172	rs1693340	18	30208691	T	C	15058	0.0818934	0.018245	9.25e-06	22	20.1443
family.Veillonellaceae.id.2172	rs2175069	4	23317124	A	G	15976	-0.0526752	0.0114886	4.64e-06	24	21.0194
family.Veillonellaceae.id.2172	rs2561116	5	38348199	T	G	15976	-0.083617	0.0187159	7.89e-06	24	19.9578
family.Veillonellaceae.id.2172	rs2585520	13	78785141	G	T	15501	-0.0904972	0.0200428	5.27e-06	23	20.3844
family.Veillonellaceae.id.2172	rs4263802	8	138319508	G	A	15976	0.050942	0.0114921	7.45e-06	24	19.647
family.Veillonellaceae.id.2172	rs4461038	15	78546996	A	G	15973	-0.0554965	0.0119467	3.73e-06	24	21.5764
family.Veillonellaceae.id.2172	rs4797169	18	462180	T	C	15974	0.0587799	0.0128297	4.49e-06	24	20.9881
family.Veillonellaceae.id.2172	rs61264131	6	139188534	A	C	3075	0.202367	0.0464388	6.75e-06	7	18.9773
family.Veillonellaceae.id.2172	rs6692542	1	244391618	A	G	15976	0.0534397	0.0118254	8.68e-06	24	20.4195
family.Veillonellaceae.id.2172	rs6909981	6	75534152	C	T	15976	-0.0638697	0.0141765	5.48e-06	24	20.2953
family.Veillonellaceae.id.2172	rs79535861	13	38326692	A	C	15061	0.100666	0.0207016	1.58e-06	22	23.643
family.Veillonellaceae.id.2172	rs9345168	6	92380922	C	A	15976	0.0509102	0.0113253	8.49e-06	24	20.2049
family.Verrucomicrobiaceae.id.4036	rs111862613	12	130309670	T	C	11621	0.0907065	0.0196746	3.73e-06	22	21.2515
family.Verrucomicrobiaceae.id.4036	rs117107102	18	49473635	A	G	4975	0.204683	0.0431573	2.92e-06	9	22.4844
family.Verrucomicrobiaceae.id.4036	rs11729256	4	95027272	T	C	11861	0.0749798	0.0150177	6.73e-07	24	24.9235
family.Verrucomicrobiaceae.id.4036	rs12908520	15	97570657	G	A	11863	0.0619104	0.0130946	2.15e-06	24	22.3496
family.Verrucomicrobiaceae.id.4036	rs2602429	16	81063149	C	T	11690	0.0745516	0.0156195	2.7e-06	23	22.7775
family.Verrucomicrobiaceae.id.4036	rs3995795	10	11389614	C	T	11690	0.064218	0.0140994	5.03e-06	23	20.7414
family.Verrucomicrobiaceae.id.4036	rs4242783	10	5064327	G	A	11690	0.0687992	0.0147694	2.75e-06	23	21.6955
family.Verrucomicrobiaceae.id.4036	rs4936098	11	130280667	A	G	11858	0.0648691	0.0135928	1.13e-06	24	22.7711
family.Verrucomicrobiaceae.id.4036	rs61779207	1	41074472	G	A	11591	-0.0758811	0.0167762	6.63e-06	23	20.4553
family.Verrucomicrobiaceae.id.4036	rs74542928	4	100544188	T	C	11216	0.112124	0.0236422	1.65e-06	22	22.4877
family.Verrucomicrobiaceae.id.4036	rs9349825	6	56341481	A	G	11858	-0.0704354	0.0147128	2.51e-06	24	22.9149
family.Verrucomicrobiaceae.id.4036	rs941682	20	31867840	G	A	11809	-0.0631526	0.0143767	9.58e-06	23	19.2925
family.Victivallaceae.id.2255	rs11671100	19	711637	A	C	3331	-0.160034	0.0349472	4.08e-06	15	20.9575
family.Victivallaceae.id.2255	rs11764871	7	146808977	G	T	3909	0.127099	0.025656	7.49e-07	19	24.5293
family.Victivallaceae.id.2255	rs2944282	7	57589803	T	C	3555	-0.124197	0.0257026	1.57e-06	18	23.3358
family.Victivallaceae.id.2255	rs34962571	12	131103256	A	C	3237	-0.186945	0.0418412	6.25e-06	16	19.9505
family.Victivallaceae.id.2255	rs4396289	11	9316730	C	T	3913	-0.152918	0.0288525	1.54e-07	19	28.0753
family.Victivallaceae.id.2255	rs61702987	2	31211657	T	C	3906	0.145501	0.0300007	3.08e-06	19	23.5097
family.Victivallaceae.id.2255	rs62570196	9	111086170	C	T	3091	-0.246101	0.0483077	2.7e-07	13	25.9367
family.Victivallaceae.id.2255	rs6545794	2	60484909	A	G	3916	-0.197786	0.0410495	5.97e-07	19	23.2034
family.Victivallaceae.id.2255	rs67832247	2	2649472	C	T	3555	-0.123489	0.0266695	3.24e-06	18	21.4281
family.Victivallaceae.id.2255	rs7077363	10	95286954	G	A	3912	0.148942	0.0318366	2.83e-06	19	21.8756
family.Victivallaceae.id.2255	rs7314815	12	102525047	G	A	3912	0.101088	0.0225594	6.4e-06	19	20.0688
family.Victivallaceae.id.2255	rs7627405	3	9968555	C	T	3555	-0.134158	0.0301427	8.19e-06	18	19.7981
genus..Clostridiuminnocuumgroup.id.14397	rs10074000	5	113126539	T	C	4048	-0.102648	0.0227508	7e-06	19	20.3466
genus..Clostridiuminnocuumgroup.id.14397	rs10506058	12	30268485	A	G	4163	0.0997048	0.0221926	8.92e-06	20	20.1748
genus..Clostridiuminnocuumgroup.id.14397	rs1942371	18	69274308	G	A	3971	-0.157938	0.034187	4.06e-06	19	21.3321
genus..Clostridiuminnocuumgroup.id.14397	rs40656	5	9368158	C	T	4048	0.142664	0.0311021	8.62e-06	19	21.0299
genus..Clostridiuminnocuumgroup.id.14397	rs4869133	5	95717619	G	A	3735	-0.180591	0.0409505	7.24e-06	17	19.4374
genus..Clostridiuminnocuumgroup.id.14397	rs61267978	18	6348227	T	C	4165	0.14708	0.0320875	5.59e-06	20	21.0002
genus..Clostridiuminnocuumgroup.id.14397	rs6577484	1	8419420	G	A	3858	0.160425	0.0360857	8.41e-06	18	19.7536
genus..Clostridiuminnocuumgroup.id.14397	rs6890185	5	71186626	T	C	4166	0.113424	0.0233137	1.12e-06	20	23.6579
genus..Clostridiuminnocuumgroup.id.14397	rs77845139	15	59704208	A	G	4048	-0.114993	0.0257186	8.41e-06	19	19.9817
genus..Eubacteriumbrachygroup.id.11296	rs112617308	10	94185213	T	C	4001	-0.170873	0.0362844	2.38e-06	19	22.1662
genus..Eubacteriumbrachygroup.id.11296	rs12151423	2	218237281	A	G	3854	0.101329	0.0227324	9.27e-06	18	19.8585
genus..Eubacteriumbrachygroup.id.11296	rs13139592	4	144665178	T	C	3842	-0.145997	0.0327192	7.97e-06	17	19.9
genus..Eubacteriumbrachygroup.id.11296	rs1384962	14	23060552	A	G	4001	0.120888	0.0266264	6.99e-06	19	20.6028
genus..Eubacteriumbrachygroup.id.11296	rs2913110	10	22892667	C	T	4001	0.105143	0.022942	4.56e-06	19	20.9934
genus..Eubacteriumbrachygroup.id.11296	rs4862235	4	184628931	G	A	4000	0.104806	0.0225751	3.73e-06	19	21.5425
genus..Eubacteriumbrachygroup.id.11296	rs6591893	11	80236833	G	A	3999	0.108225	0.0240319	7.34e-06	19	20.2706
genus..Eubacteriumbrachygroup.id.11296	rs720439	22	48190598	A	G	4001	-0.111927	0.0251252	7.03e-06	19	19.835
genus..Eubacteriumbrachygroup.id.11296	rs73199919	4	6856564	T	C	3008	-0.236717	0.0531335	8.16e-06	13	19.835
genus..Eubacteriumcoprostanoligenesgroup.id.11375	rs10444197	10	2215931	A	G	17380	-0.0505823	0.0113455	5.98e-06	24	19.8745
genus..Eubacteriumcoprostanoligenesgroup.id.11375	rs11052069	12	32713919	T	C	17380	0.0477832	0.0107833	9.38e-06	24	19.6333
genus..Eubacteriumcoprostanoligenesgroup.id.11375	rs11720857	3	113794507	C	T	16960	0.0630776	0.0144485	9.26e-06	23	19.057
genus..Eubacteriumcoprostanoligenesgroup.id.11375	rs12906958	15	36911598	C	T	17380	-0.0533159	0.0115935	4.35e-06	24	21.1464
genus..Eubacteriumcoprostanoligenesgroup.id.11375	rs17159861	7	31085162	C	T	17380	0.0962228	0.0168388	1.04e-08	24	32.6499
genus..Eubacteriumcoprostanoligenesgroup.id.11375	rs2644213	10	84506096	G	A	17380	0.0538845	0.0121245	9.86e-06	24	19.7494
genus..Eubacteriumcoprostanoligenesgroup.id.11375	rs62024432	15	97869293	C	T	17271	-0.0769698	0.0172101	7.5e-06	23	19.9996
genus..Eubacteriumcoprostanoligenesgroup.id.11375	rs6762473	3	127139574	C	A	17377	0.0521584	0.0112353	4.26e-06	24	21.5493
genus..Eubacteriumcoprostanoligenesgroup.id.11375	rs73109678	7	33603122	G	A	17379	-0.0796956	0.0172275	3.66e-06	24	21.398
genus..Eubacteriumcoprostanoligenesgroup.id.11375	rs76898927	3	81595477	G	A	12197	0.123055	0.0266375	4.79e-06	15	21.3374
genus..Eubacteriumcoprostanoligenesgroup.id.11375	rs9648214	7	16380806	T	C	17379	-0.0828719	0.016431	2.52e-07	24	25.4354
genus..Eubacteriumeligensgroup.id.14372	rs12719051	7	51365152	A	G	12799	0.0916626	0.0208183	7.12e-06	20	19.3831
genus..Eubacteriumeligensgroup.id.14372	rs182318	11	31098691	G	A	14777	-0.0824941	0.0195615	8.4e-06	24	17.7821
genus..Eubacteriumeligensgroup.id.14372	rs2200429	13	107563458	A	G	14761	-0.0888825	0.0198479	5.3e-06	24	20.0514
genus..Eubacteriumeligensgroup.id.14372	rs265534	10	83092007	T	G	14776	-0.0563756	0.0120127	2.27e-06	24	22.0212
genus..Eubacteriumeligensgroup.id.14372	rs4583233	16	81820486	A	C	14327	0.0670205	0.0128122	2.84e-07	23	27.3595
genus..Eubacteriumeligensgroup.id.14372	rs56080211	2	110260993	C	T	10699	0.123093	0.0282743	9.14e-06	17	18.9496
genus..Eubacteriumeligensgroup.id.14372	rs6923695	6	70956815	T	G	12891	0.103268	0.0229524	4.87e-06	21	20.2396
genus..Eubacteriumfissicatenagroup.id.14373	rs11818408	10	96758467	G	A	3590	0.10585	0.0237114	8.2e-06	20	19.9172
genus..Eubacteriumfissicatenagroup.id.14373	rs11876297	18	45753272	T	C	3396	0.131469	0.0281712	2.67e-06	19	21.7662
genus..Eubacteriumfissicatenagroup.id.14373	rs151257695	7	73043561	A	G	3587	0.20951	0.0454847	3.1e-06	19	21.2049
genus..Eubacteriumfissicatenagroup.id.14373	rs1768152	3	39604954	T	C	3590	0.139489	0.0316186	8.7e-06	20	19.4514
genus..Eubacteriumfissicatenagroup.id.14373	rs2733072	8	5433699	G	A	3833	0.109644	0.0228306	1.49e-06	21	23.0521
genus..Eubacteriumfissicatenagroup.id.14373	rs3771393	2	71145246	C	T	3792	0.130842	0.0266671	7.38e-07	20	24.0611
genus..Eubacteriumfissicatenagroup.id.14373	rs6934739	6	39940437	A	G	3831	0.111463	0.0252788	9.75e-06	21	19.4323
genus..Eubacteriumfissicatenagroup.id.14373	rs7104872	11	115165111	G	A	3829	0.138612	0.0291906	2.73e-06	21	22.5366
genus..Eubacteriumhalliigroup.id.11338	rs10501370	11	58040621	C	T	13824	-0.115589	0.0252489	5.42e-06	19	20.9549
genus..Eubacteriumhalliigroup.id.11338	rs10798999	1	34308917	C	T	16561	0.0601661	0.0126752	2.61e-06	24	22.5288
genus..Eubacteriumhalliigroup.id.11338	rs10808115	7	100635375	A	C	16566	-0.0504747	0.0109922	4.42e-06	24	21.0825
genus..Eubacteriumhalliigroup.id.11338	rs117748144	11	11771637	T	C	10861	-0.126582	0.028712	7.86e-06	12	19.4329
genus..Eubacteriumhalliigroup.id.11338	rs13116360	4	111885431	T	C	10323	0.154124	0.0297185	2.94e-07	15	26.8908
genus..Eubacteriumhalliigroup.id.11338	rs138531890	3	195238086	A	G	7710	0.153138	0.0349456	5.43e-06	8	19.1986
genus..Eubacteriumhalliigroup.id.11338	rs17074066	4	183709536	T	C	15804	-0.0813986	0.0189272	9.35e-06	22	18.4929
genus..Eubacteriumhalliigroup.id.11338	rs17474256	1	104524676	G	A	16460	0.0810805	0.0184573	9.45e-06	23	19.2949
genus..Eubacteriumhalliigroup.id.11338	rs28584818	3	64664456	A	G	11095	0.126115	0.0268627	4.43e-06	17	22.0372
genus..Eubacteriumhalliigroup.id.11338	rs60254196	7	148856720	A	G	16238	-0.0522832	0.0111865	2.7e-06	23	21.8415
genus..Eubacteriumhalliigroup.id.11338	rs630939	18	48384463	C	T	16238	-0.0508914	0.0114352	9.16e-06	23	19.8037
genus..Eubacteriumhalliigroup.id.11338	rs6550770	3	23663416	T	C	4279	-0.198087	0.0443545	4.82e-06	6	19.9359
genus..Eubacteriumhalliigroup.id.11338	rs74018587	15	62014160	C	T	3039	0.208943	0.043822	3.7e-06	4	22.7188
genus..Eubacteriumhalliigroup.id.11338	rs78056098	11	123789877	G	T	16568	-0.0507411	0.0113758	8.29e-06	24	19.8931
genus..Eubacteriumhalliigroup.id.11338	rs949971	3	110283389	T	G	16566	-0.0540164	0.0116101	3.29e-06	24	21.6436
genus..Eubacteriumnodatumgroup.id.11297	rs10263623	7	64894137	C	T	3080	0.193496	0.0439023	8.91e-06	18	19.4127
genus..Eubacteriumnodatumgroup.id.11297	rs10458299	7	135052348	T	C	3271	-0.187753	0.041969	8.37e-06	20	20.0009
genus..Eubacteriumnodatumgroup.id.11297	rs11006576	10	61322015	A	G	3295	-0.110167	0.024593	7.99e-06	21	20.0548
genus..Eubacteriumnodatumgroup.id.11297	rs113893692	9	28245518	C	T	3195	-0.185107	0.0403573	5.76e-06	20	21.0247
genus..Eubacteriumnodatumgroup.id.11297	rs34297067	14	52185888	A	G	3271	-0.186907	0.0341475	6.6e-08	20	29.941
genus..Eubacteriumnodatumgroup.id.11297	rs61841040	10	9659749	G	T	3295	0.160621	0.0341609	3.56e-06	21	22.0944
genus..Eubacteriumnodatumgroup.id.11297	rs6818880	4	94712747	A	G	3291	-0.110081	0.0245964	7.83e-06	21	20.0176
genus..Eubacteriumnodatumgroup.id.11297	rs77910827	9	96597985	C	T	3271	0.201788	0.0413568	9.05e-07	20	23.7921
genus..Eubacteriumnodatumgroup.id.11297	rs7827125	8	4954912	C	T	3294	0.1223	0.0271331	7.17e-06	21	20.3043
genus..Eubacteriumnodatumgroup.id.11297	rs7880204	1	171060821	T	C	3294	-0.125454	0.0275303	6.84e-06	21	20.753
genus..Eubacteriumnodatumgroup.id.11297	rs9425984	1	34529736	T	C	3294	-0.130234	0.0292347	7.21e-06	21	19.833
genus..Eubacteriumoxidoreducensgroup.id.11339	rs12129908	1	195064019	C	A	5377	0.0893272	0.0198333	5.8e-06	15	20.2776
genus..Eubacteriumoxidoreducensgroup.id.11339	rs12423772	12	94515340	G	T	5321	0.14098	0.0295029	2.63e-06	14	22.8255
genus..Eubacteriumoxidoreducensgroup.id.11339	rs2973294	4	37526679	G	T	5378	0.0923559	0.0195439	2.39e-06	15	22.3227
genus..Eubacteriumoxidoreducensgroup.id.11339	rs34561138	16	86480355	G	A	4186	0.216145	0.045992	2.51e-06	9	22.076
genus..Eubacteriumoxidoreducensgroup.id.11339	rs440215	5	106882394	C	T	5377	0.0932766	0.0195294	1.65e-06	15	22.8038
genus..Eubacteriumrectalegroup.id.14374	rs10248854	7	121281238	C	A	17348	-0.0527827	0.0113463	4.21e-06	24	21.6382
genus..Eubacteriumrectalegroup.id.14374	rs10797540	1	234530370	A	G	17350	0.0503179	0.0108389	3.53e-06	24	21.5487
genus..Eubacteriumrectalegroup.id.14374	rs143694765	1	116082909	T	C	15124	0.0870025	0.019779	9.75e-06	20	19.3464
genus..Eubacteriumrectalegroup.id.14374	rs2884897	11	8129537	A	G	10813	-0.129364	0.0289021	6.44e-06	14	20.0303
genus..Eubacteriumrectalegroup.id.14374	rs314726	2	125553155	T	C	16966	0.0528824	0.0109486	1.38e-06	23	23.3266
genus..Eubacteriumrectalegroup.id.14374	rs35398954	15	93006765	A	G	16621	-0.0901402	0.0174602	5.4e-07	23	26.6494
genus..Eubacteriumrectalegroup.id.14374	rs58498416	15	87881513	C	T	17350	-0.0517316	0.0118196	9.68e-06	24	19.1537
genus..Eubacteriumrectalegroup.id.14374	rs59427698	9	129425745	A	G	16613	-0.0576035	0.0130853	5.37e-06	23	19.3765
genus..Eubacteriumrectalegroup.id.14374	rs62547233	9	92013419	A	G	17347	0.0536319	0.0120201	9.9e-06	24	19.9059
genus..Eubacteriumruminantiumgroup.id.11340	rs10131724	14	52219066	A	C	5071	-0.199832	0.0414577	2.39e-06	14	23.2247
genus..Eubacteriumruminantiumgroup.id.11340	rs10923018	1	88523399	G	A	7739	0.0726438	0.0160924	6.8e-06	24	20.3724
genus..Eubacteriumruminantiumgroup.id.11340	rs11637981	15	61289622	G	T	7718	-0.073258	0.0160888	5.44e-06	24	20.7277
genus..Eubacteriumruminantiumgroup.id.11340	rs13025464	2	201610645	T	C	7738	-0.0737077	0.0163786	6.97e-06	24	20.247
genus..Eubacteriumruminantiumgroup.id.11340	rs139749	22	25303055	C	T	7314	-0.0845439	0.0171791	8.59e-07	23	24.2129
genus..Eubacteriumruminantiumgroup.id.11340	rs16891896	5	33897589	G	A	4753	-0.174787	0.0390573	2.38e-06	14	20.0185
genus..Eubacteriumruminantiumgroup.id.11340	rs17519472	12	30360954	C	T	7710	0.107804	0.0233984	4.7e-06	23	21.222
genus..Eubacteriumruminantiumgroup.id.11340	rs209813	6	11953633	G	A	7264	-0.103488	0.0236391	9.23e-06	23	19.1602
genus..Eubacteriumruminantiumgroup.id.11340	rs2116427	5	121182996	A	G	7739	0.0911461	0.0182353	4.67e-07	24	24.9768
genus..Eubacteriumruminantiumgroup.id.11340	rs2229917	9	130980937	A	G	7050	0.153538	0.0323922	2.16e-06	22	22.4609
genus..Eubacteriumruminantiumgroup.id.11340	rs2418654	2	71247578	C	T	7314	-0.0748879	0.0165852	6.17e-06	23	20.3829
genus..Eubacteriumruminantiumgroup.id.11340	rs2817174	1	3044181	C	T	7710	-0.0734306	0.0163687	7.87e-06	23	20.1193
genus..Eubacteriumruminantiumgroup.id.11340	rs57340348	6	130030114	T	C	7314	-0.0979429	0.0212166	4.93e-06	23	21.3047
genus..Eubacteriumruminantiumgroup.id.11340	rs606117	9	2539358	A	G	7263	0.0833243	0.018056	4.82e-06	23	21.2903
genus..Eubacteriumruminantiumgroup.id.11340	rs6676699	1	197978281	G	T	7708	-0.0888124	0.0196447	6.38e-06	23	20.4335
genus..Eubacteriumruminantiumgroup.id.11340	rs7000472	8	138626268	A	G	7739	-0.0762282	0.016523	4.07e-06	24	21.2785
genus..Eubacteriumruminantiumgroup.id.11340	rs72836424	10	129037453	C	T	7314	-0.139825	0.030069	2.62e-06	23	21.6178
genus..Eubacteriumruminantiumgroup.id.11340	rs73139629	12	63306003	A	C	7314	-0.115098	0.0247909	5.36e-06	23	21.5491
genus..Eubacteriumventriosumgroup.id.11341	rs11617697	13	98785900	A	G	11497	-0.143349	0.0286241	7.22e-07	15	25.0754
genus..Eubacteriumventriosumgroup.id.11341	rs12964517	18	22460785	G	A	15289	0.0587198	0.0123453	2.07e-06	24	22.6207
genus..Eubacteriumventriosumgroup.id.11341	rs13082419	3	107736434	C	T	14501	-0.0715522	0.016137	9.56e-06	22	19.6581
genus..Eubacteriumventriosumgroup.id.11341	rs16884680	8	114445055	G	T	15289	-0.0906428	0.0191909	1.74e-06	24	22.3059
genus..Eubacteriumventriosumgroup.id.11341	rs35179274	14	51960625	C	T	15287	-0.0627263	0.013786	5.76e-06	24	20.6999
genus..Eubacteriumventriosumgroup.id.11341	rs3809430	14	44975510	T	C	15287	-0.0548171	0.0118426	3.55e-06	24	21.4232
genus..Eubacteriumventriosumgroup.id.11341	rs66746423	1	109398264	C	T	14578	0.0751501	0.0164978	6.11e-06	23	20.7465
genus..Eubacteriumventriosumgroup.id.11341	rs6704822	2	203661779	A	G	15289	0.0739179	0.0166705	6.62e-06	24	19.6583
genus..Eubacteriumventriosumgroup.id.11341	rs72783037	16	60348381	C	A	15286	0.0658926	0.0143747	6.55e-06	24	21.0097
genus..Eubacteriumventriosumgroup.id.11341	rs73615400	20	50140919	T	C	15146	-0.0956303	0.0193428	9.54e-07	22	24.4398
genus..Eubacteriumventriosumgroup.id.11341	rs73849225	4	126371814	T	C	14573	0.0975711	0.0224388	5.21e-06	23	18.9053
genus..Eubacteriumventriosumgroup.id.11341	rs78250280	1	147291928	G	A	14835	0.0749762	0.0164404	3.36e-06	22	20.7951
genus..Eubacteriumventriosumgroup.id.11341	rs876734	12	52423996	C	T	14913	-0.0618696	0.0132532	2.89e-06	23	21.7898
genus..Eubacteriumventriosumgroup.id.11341	rs9316536	13	51938576	T	G	15289	-0.0817111	0.0183121	7.84e-06	24	19.9081
genus..Eubacteriumxylanophilumgroup.id.14375	rs10140184	14	73181783	A	C	12930	0.0576795	0.012599	4.96e-06	23	20.9558
genus..Eubacteriumxylanophilumgroup.id.14375	rs10917203	1	22627266	A	C	12930	0.0612633	0.0130917	3.15e-06	23	21.8949
genus..Eubacteriumxylanophilumgroup.id.14375	rs112176119	16	73696771	C	T	12199	-0.113455	0.0245762	3.33e-06	20	21.3084
genus..Eubacteriumxylanophilumgroup.id.14375	rs13239072	7	43566344	G	A	13307	0.0687427	0.0142728	1.82e-06	24	23.1936
genus..Eubacteriumxylanophilumgroup.id.14375	rs17830032	20	57995506	G	A	9527	-0.160597	0.0310515	2.39e-07	13	26.7437
genus..Eubacteriumxylanophilumgroup.id.14375	rs1999224	9	130498120	G	T	13309	-0.0949051	0.0203503	3.75e-06	24	21.7457
genus..Eubacteriumxylanophilumgroup.id.14375	rs2012708	16	84790559	A	G	13306	0.0573202	0.0126905	6.53e-06	24	20.3983
genus..Eubacteriumxylanophilumgroup.id.14375	rs2213117	11	131009660	T	G	12878	0.0877797	0.0189012	4.21e-06	22	21.5646
genus..Eubacteriumxylanophilumgroup.id.14375	rs75586835	4	87891938	A	G	12550	-0.114498	0.0263455	9.39e-06	21	18.8848
genus..Ruminococcusgauvreauiigroup.id.11342	rs10931481	2	191954852	G	A	13382	0.0610096	0.0130484	3.38e-06	24	21.8582
genus..Ruminococcusgauvreauiigroup.id.11342	rs12079579	1	161880482	A	G	12986	0.0955324	0.0213436	5.04e-06	23	20.0308
genus..Ruminococcusgauvreauiigroup.id.11342	rs1391597	12	61119266	C	T	13382	0.0590284	0.0124874	1.86e-06	24	22.3417
genus..Ruminococcusgauvreauiigroup.id.11342	rs2047242	10	29201860	A	G	13369	-0.067603	0.0133738	2.46e-07	24	25.5481
genus..Ruminococcusgauvreauiigroup.id.11342	rs2166943	8	137090850	A	C	13377	0.0566974	0.0123497	5.28e-06	24	21.0742
genus..Ruminococcusgauvreauiigroup.id.11342	rs289410	15	85563483	G	A	13380	-0.0654926	0.0139101	2.27e-06	24	22.1645
genus..Ruminococcusgauvreauiigroup.id.11342	rs431418	5	166419552	A	G	13289	-0.094737	0.0210157	5.54e-06	23	20.3182
genus..Ruminococcusgauvreauiigroup.id.11342	rs71386687	16	2767894	T	G	11340	0.121037	0.02386	2.91e-07	18	25.7288
genus..Ruminococcusgauvreauiigroup.id.11342	rs73802842	4	18824860	C	A	13382	0.0736808	0.0169665	7.48e-06	24	18.8565
genus..Ruminococcusgauvreauiigroup.id.11342	rs9870933	3	112372317	A	G	13382	0.0621643	0.0126072	8.49e-07	24	24.3098
genus..Ruminococcusgnavusgroup.id.14376	rs11597105	10	6512581	A	G	6328	0.114673	0.0250653	6.95e-06	23	20.9237
genus..Ruminococcusgnavusgroup.id.14376	rs11864644	16	433078	T	C	6241	-0.139804	0.0318253	5.01e-06	23	19.2909
genus..Ruminococcusgnavusgroup.id.14376	rs12136548	1	115168097	C	T	6401	0.0901946	0.0196476	3.1e-06	24	21.0672
genus..Ruminococcusgnavusgroup.id.14376	rs12989336	2	36259341	G	A	6401	-0.0846861	0.0187936	7.12e-06	24	20.2987
genus..Ruminococcusgnavusgroup.id.14376	rs13163520	5	18662686	G	A	6326	-0.127377	0.0233883	5.61e-08	23	29.6517
genus..Ruminococcusgnavusgroup.id.14376	rs2909242	8	129224680	C	A	6401	-0.0909965	0.018351	7.41e-07	24	24.5807
genus..Ruminococcusgnavusgroup.id.14376	rs3124783	9	135838591	A	G	6401	-0.11599	0.0249099	2.67e-06	24	21.675
genus..Ruminococcusgnavusgroup.id.14376	rs4388134	4	190110710	C	T	6399	-0.0904997	0.0203544	9.12e-06	24	19.7625
genus..Ruminococcusgnavusgroup.id.14376	rs62167033	2	144700007	T	C	5194	0.185289	0.0396295	3.5e-06	16	21.8522
genus..Ruminococcusgnavusgroup.id.14376	rs78399089	3	146290310	T	C	5944	0.144445	0.0326618	6.63e-06	22	19.5514
genus..Ruminococcusgnavusgroup.id.14376	rs934940	2	122096018	A	C	6309	-0.105045	0.0229588	2.74e-06	23	20.9273
genus..Ruminococcusgnavusgroup.id.14376	rs9872758	3	66701616	T	C	6398	0.0849233	0.0176643	1.66e-06	24	23.106
genus..Ruminococcustorquesgroup.id.14377	rs10904297	10	4639762	A	G	3143	-0.167804	0.0389812	2.69e-06	4	18.5191
genus..Ruminococcustorquesgroup.id.14377	rs10967781	9	27225258	C	A	17791	0.0507994	0.0113322	8.37e-06	24	20.0927
genus..Ruminococcustorquesgroup.id.14377	rs12434631	14	26130404	A	G	17353	0.074697	0.0153401	2.77e-06	23	23.7084
genus..Ruminococcustorquesgroup.id.14377	rs1475330	6	67262102	T	C	17353	0.0523492	0.01182	8.13e-06	23	19.6125
genus..Ruminococcustorquesgroup.id.14377	rs158487	5	55576026	A	G	17798	0.0531781	0.0116341	7.52e-06	24	20.8907
genus..Ruminococcustorquesgroup.id.14377	rs4073731	11	132663147	T	C	17793	0.0651948	0.0142221	4.05e-06	24	21.0111
genus..Ruminococcustorquesgroup.id.14377	rs77034621	8	76769843	T	G	8567	-0.151553	0.0335878	6.07e-06	11	20.3547
genus..Ruminococcustorquesgroup.id.14377	rs8080469	17	14532347	G	A	17798	0.0490727	0.0107036	3.5e-06	24	21.0169
genus..Ruminococcustorquesgroup.id.14377	rs8141465	22	21358653	A	G	17791	0.0480778	0.0107442	9.65e-06	24	20.0212
genus.Actinomyces.id.423	rs2715439	15	99492313	C	T	7468	0.0746684	0.0164822	6.27e-06	22	20.5177
genus.Actinomyces.id.423	rs34583783	6	67207371	G	T	7468	0.126596	0.0268461	4.49e-06	22	22.2311
genus.Actinomyces.id.423	rs35011108	6	133007480	A	G	3515	0.232634	0.0512044	6.34e-06	10	20.6293
genus.Actinomyces.id.423	rs4073240	6	169224781	G	A	7468	0.0749687	0.0167368	7.94e-06	22	20.0585
genus.Actinomyces.id.423	rs4146653	10	4782841	G	A	7468	0.0985224	0.0214182	4.5e-06	22	21.1537
genus.Actinomyces.id.423	rs71315246	3	101352439	A	G	7468	-0.0969809	0.021925	9.83e-06	22	19.5603
genus.Actinomyces.id.423	rs7915461	10	127532121	T	C	5282	0.18776	0.0401636	5.92e-06	18	21.8462
genus.Adlercreutzia.id.812	rs11604400	11	98386085	C	T	8107	-0.102524	0.0234834	9.74e-06	21	19.0557
genus.Adlercreutzia.id.812	rs13231526	7	48844151	C	A	8051	0.143237	0.0311654	4.81e-06	20	21.1182
genus.Adlercreutzia.id.812	rs2717140	18	75009770	C	T	8243	-0.119225	0.0251081	2.05e-06	22	22.5425
genus.Adlercreutzia.id.812	rs55719207	3	105355971	G	A	8243	-0.0699243	0.0158036	9.61e-06	22	19.5721
genus.Adlercreutzia.id.812	rs6664405	1	69444163	T	C	8051	-0.0953084	0.0210752	5.23e-06	20	20.4462
genus.Adlercreutzia.id.812	rs7680684	4	171281359	C	T	8243	-0.083381	0.0168901	9.77e-07	22	24.3649
genus.Adlercreutzia.id.812	rs9490822	6	123909083	C	T	8243	-0.0734512	0.0155789	2.54e-06	22	22.2238
genus.Adlercreutzia.id.812	rs9915817	17	48864179	T	C	8243	0.0749219	0.016833	8.22e-06	22	19.8056
genus.Akkermansia.id.4037	rs111862613	12	130309670	T	C	11620	0.0911199	0.0196748	3.39e-06	22	21.4452
genus.Akkermansia.id.4037	rs117107102	18	49473635	A	G	4974	0.204406	0.0431629	3.01e-06	9	22.4178
genus.Akkermansia.id.4037	rs11729256	4	95027272	T	C	11860	0.0750473	0.0150184	6.58e-07	24	24.966
genus.Akkermansia.id.4037	rs12908520	15	97570657	G	A	11862	0.061772	0.0130954	2.26e-06	24	22.2471
genus.Akkermansia.id.4037	rs2602429	16	81063149	C	T	11689	0.0745352	0.0156201	2.72e-06	23	22.7656
genus.Akkermansia.id.4037	rs3995795	10	11389614	C	T	11689	0.0641175	0.0140999	5.22e-06	23	20.675
genus.Akkermansia.id.4037	rs4242783	10	5064327	G	A	11689	0.0685454	0.0147701	3e-06	23	21.5336
genus.Akkermansia.id.4037	rs4936098	11	130280667	A	G	11857	0.0649225	0.0135934	1.1e-06	24	22.8067
genus.Akkermansia.id.4037	rs61779207	1	41074472	G	A	11590	-0.0760539	0.0167769	6.32e-06	23	20.5468
genus.Akkermansia.id.4037	rs74542928	4	100544188	T	C	11215	0.112623	0.0236434	1.48e-06	22	22.6858
genus.Akkermansia.id.4037	rs9349825	6	56341481	A	G	11857	-0.0703407	0.0147133	2.6e-06	24	22.8518
genus.Akkermansia.id.4037	rs941682	20	31867840	G	A	11808	-0.0632957	0.0143777	9.17e-06	23	19.3775
genus.Alistipes.id.968	rs1107244	13	38057357	G	A	17571	0.0758558	0.0171182	3.59e-06	24	19.6341
genus.Alistipes.id.968	rs11769002	7	62443498	G	A	17571	-0.0528793	0.0109389	1.45e-06	24	23.3657
genus.Alistipes.id.968	rs11958296	5	177755179	A	G	16214	-0.0981222	0.0218272	9.3e-06	21	20.2062
genus.Alistipes.id.968	rs12990744	2	178000949	C	T	16694	-0.0776618	0.0172986	8.21e-06	22	20.1531
genus.Alistipes.id.968	rs1689282	9	14080129	A	C	17090	-0.0520061	0.0113942	5.28e-06	23	20.8301
genus.Alistipes.id.968	rs2290844	10	127787142	C	T	17571	0.0813969	0.0191632	9.1e-06	24	18.0398
genus.Alistipes.id.968	rs2450745	8	144428720	A	C	17571	-0.080524	0.0184702	7.12e-06	24	19.0046
genus.Alistipes.id.968	rs2875322	11	130887552	T	C	17459	-0.0580945	0.0131432	8.78e-06	23	19.5351
genus.Alistipes.id.968	rs34417064	17	52776479	A	G	17570	-0.048202	0.0106868	7.01e-06	24	20.3414
genus.Alistipes.id.968	rs4810359	20	41191335	A	G	17380	-0.0652428	0.0146155	7.5e-06	22	19.9244
genus.Alistipes.id.968	rs62576416	9	112120264	T	C	17564	0.0492647	0.0109733	7.5e-06	24	20.1534
genus.Alistipes.id.968	rs67705352	1	19790706	T	G	17567	-0.0532404	0.0110864	1.65e-06	24	23.0596
genus.Alistipes.id.968	rs7129639	11	17511427	C	A	17571	-0.0524955	0.0109584	1.78e-06	24	22.9458
genus.Alistipes.id.968	rs8130320	21	40580258	A	G	17571	-0.049002	0.010717	4.84e-06	24	20.904
genus.Allisonella.id.2174	rs1901739	5	114286707	T	G	3212	0.115769	0.0248626	3.59e-06	18	21.6679
genus.Allisonella.id.2174	rs35110698	12	28018998	T	C	3212	-0.146322	0.0320852	5.72e-06	18	20.7845
genus.Allisonella.id.2174	rs35778461	9	100150556	C	T	3212	0.146679	0.0297186	1.21e-06	18	24.3449
genus.Allisonella.id.2174	rs594561	11	88632972	C	T	3212	0.112231	0.0251681	9.41e-06	18	19.8725
genus.Allisonella.id.2174	rs602075	9	79110160	A	G	3212	0.168974	0.0296976	3.57e-08	18	32.3541
genus.Allisonella.id.2174	rs6742198	2	33607071	G	A	3182	0.149152	0.0316484	3.35e-06	17	22.1963
genus.Allisonella.id.2174	rs7898615	10	122413451	T	G	3212	0.167966	0.0373586	8.87e-06	18	20.2019
genus.Alloprevotella.id.961	rs12675596	8	69994816	G	T	3008	0.145669	0.0290678	9.64e-07	17	25.0969
genus.Alloprevotella.id.961	rs2154444	21	36053643	T	G	3009	0.138234	0.0308961	8.37e-06	17	20.0049
genus.Alloprevotella.id.961	rs34619204	21	40993008	G	A	3003	-0.156037	0.0344392	8.84e-06	17	20.5144
genus.Alloprevotella.id.961	rs4364940	1	234126516	A	G	3008	0.126418	0.0282207	8.58e-06	17	20.0535
genus.Alloprevotella.id.961	rs4680035	3	152805600	A	G	3007	-0.119599	0.0259446	4.99e-06	17	21.2361
genus.Alloprevotella.id.961	rs58212166	4	189076705	A	G	3005	-0.161506	0.0359102	7.94e-06	17	20.2139
genus.Anaerofilum.id.2053	rs10794359	11	1051715	T	C	4994	-0.0953524	0.02006	2.23e-06	21	22.5854
genus.Anaerofilum.id.2053	rs1563175	2	3838940	A	C	5051	0.0923834	0.0202157	5.54e-06	22	20.8755
genus.Anaerofilum.id.2053	rs17012738	2	76698142	T	G	5051	0.0903417	0.0200239	7.24e-06	22	20.3472
genus.Anaerofilum.id.2053	rs17096874	14	30991358	C	T	5051	-0.126337	0.0268919	2.86e-06	22	22.062
genus.Anaerofilum.id.2053	rs4244069	12	67167461	G	A	5030	-0.146775	0.0326594	9.81e-06	21	20.1888
genus.Anaerofilum.id.2053	rs4506496	1	247145690	G	A	4935	0.10309	0.0212861	1.49e-06	21	23.4457
genus.Anaerofilum.id.2053	rs712981	3	129686434	A	C	5051	0.10076	0.0202902	6.83e-07	22	24.6505
genus.Anaerofilum.id.2053	rs79598899	2	191139151	C	T	4709	0.182586	0.0357284	3.75e-07	18	26.1049
genus.Anaerofilum.id.2053	rs816292	12	117811409	T	C	5017	-0.113003	0.02204	2.64e-07	21	26.2772
genus.Anaerofilum.id.2053	rs9299345	9	104339812	T	C	5051	-0.1364	0.0302372	8.04e-06	22	20.341
genus.Anaerostipes.id.1991	rs10502061	11	105615253	A	G	16825	0.0835752	0.0192017	7.94e-06	23	18.942
genus.Anaerostipes.id.1991	rs2014785	3	171100102	T	C	16445	0.0515687	0.0112199	4.68e-06	23	21.1224
genus.Anaerostipes.id.1991	rs2396460	2	228018671	T	C	16912	-0.0512653	0.0109555	2.91e-06	24	21.8941
genus.Anaerostipes.id.1991	rs2804244	10	117383184	A	G	16926	-0.053089	0.0110983	2.04e-06	24	22.8795
genus.Anaerostipes.id.1991	rs3900776	9	13525082	G	A	14694	-0.110013	0.0236302	2.75e-06	20	21.6719
genus.Anaerostipes.id.1991	rs62157625	2	142774333	T	C	15215	0.088573	0.0185548	1.45e-06	21	22.7842
genus.Anaerostipes.id.1991	rs62215703	21	25873624	G	A	15550	0.0644965	0.0136702	1.98e-06	21	22.2571
genus.Anaerostipes.id.1991	rs6474958	9	1582701	A	G	16918	-0.0500065	0.0112001	6.74e-06	24	19.9324
genus.Anaerostipes.id.1991	rs6726833	2	39351569	C	A	16924	-0.0877497	0.0189408	3.32e-06	24	21.4606
genus.Anaerostipes.id.1991	rs6854026	4	169690814	T	C	16921	-0.0508482	0.0109075	3.2e-06	24	21.7294
genus.Anaerostipes.id.1991	rs7193624	16	77574020	C	T	16926	0.0750642	0.0150723	5.35e-07	24	24.8001
genus.Anaerostipes.id.1991	rs78735375	19	1497547	A	C	10360	-0.137429	0.0305304	5.33e-06	12	20.2584
genus.Anaerotruncus.id.2054	rs10150232	14	30418008	A	G	16117	0.0567088	0.0124877	6.68e-06	23	20.6197
genus.Anaerotruncus.id.2054	rs11018566	11	89040226	A	G	6278	-0.156465	0.0366032	6.14e-06	10	18.2666
genus.Anaerotruncus.id.2054	rs115414803	4	88163243	A	C	9273	-0.144356	0.0317524	6.83e-06	10	20.6644
genus.Anaerotruncus.id.2054	rs1272208	9	78630894	G	T	16117	-0.0611743	0.0129831	4.28e-06	23	22.1988
genus.Anaerotruncus.id.2054	rs1431492	3	150855371	C	T	16560	-0.0654996	0.0146188	7.36e-06	24	20.0725
genus.Anaerotruncus.id.2054	rs17734739	2	211663702	T	C	15927	0.0660052	0.014908	7.43e-06	23	19.6002
genus.Anaerotruncus.id.2054	rs4669806	2	12200752	G	T	16566	0.0576389	0.0122994	2.42e-06	24	21.9589
genus.Anaerotruncus.id.2054	rs6494922	15	33459867	A	G	16067	0.0903106	0.0202257	6.62e-06	23	19.9351
genus.Anaerotruncus.id.2054	rs6563550	13	38058413	T	C	16566	0.0877135	0.0176745	2.35e-07	24	24.6256
genus.Anaerotruncus.id.2054	rs7155595	14	77502546	C	A	16553	0.0539336	0.0118903	7.55e-06	24	20.5722
genus.Anaerotruncus.id.2054	rs8005030	14	30607199	C	T	16548	0.0554447	0.0117854	2.28e-06	24	22.1297
genus.Anaerotruncus.id.2054	rs9347879	6	165015261	T	C	16566	0.050618	0.011049	4.22e-06	24	20.9851
genus.Bacteroides.id.918	rs11585893	1	10644351	A	G	17821	-0.0740746	0.0147633	1.8e-06	23	25.1722
genus.Bacteroides.id.918	rs13207588	6	41519430	A	G	17707	-0.059205	0.0131195	7.49e-06	22	20.3627
genus.Bacteroides.id.918	rs1340391	1	102960989	T	C	18302	-0.0592004	0.0132244	6.73e-06	24	20.0377
genus.Bacteroides.id.918	rs17619981	19	24342250	T	G	15801	0.0880978	0.0187002	2.69e-06	20	22.1913
genus.Bacteroides.id.918	rs2023437	14	22045949	T	C	17484	-0.0782324	0.0167634	5.02e-06	23	21.7771
genus.Bacteroides.id.918	rs66474973	20	58605432	G	T	17405	0.0812515	0.0164479	6.81e-07	22	24.4001
genus.Bacteroides.id.918	rs66710942	3	77215327	C	T	17821	0.0488038	0.0107412	5.86e-06	23	20.642
genus.Bacteroides.id.918	rs6795673	3	10593224	C	T	18301	0.0538565	0.0105251	3.38e-07	24	26.1803
genus.Bacteroides.id.918	rs9507307	13	24910476	C	T	18184	0.0604456	0.0129128	2.13e-06	23	21.91
genus.Barnesiella.id.944	rs11155559	6	148601905	T	C	13383	0.0956023	0.0212961	8.92e-06	21	20.1499
genus.Barnesiella.id.944	rs12909713	15	87145913	C	T	14205	-0.0550716	0.0120039	4.95e-06	24	21.045
genus.Barnesiella.id.944	rs13242616	7	122021518	T	C	13945	-0.0583747	0.0123176	2.29e-06	23	22.4562
genus.Barnesiella.id.944	rs199035	6	23435415	G	A	13945	0.0559495	0.0119716	3e-06	23	21.8388
genus.Barnesiella.id.944	rs2276875	4	5730954	A	G	13893	-0.0697176	0.0139537	4.65e-07	22	24.9599
genus.Barnesiella.id.944	rs2428166	6	110831148	G	A	8091	-0.165859	0.0337309	8.51e-07	10	24.172
genus.Barnesiella.id.944	rs35177866	3	181589155	A	G	13394	0.0917125	0.0190133	2.95e-06	21	23.2635
genus.Barnesiella.id.944	rs60316894	12	54872438	C	T	12717	-0.121478	0.025184	1.19e-06	18	23.2637
genus.Barnesiella.id.944	rs62251337	3	44327429	A	G	13945	-0.0690763	0.0149374	4.24e-06	23	21.3818
genus.Barnesiella.id.944	rs72684847	4	102616869	T	C	12984	-0.114369	0.0253873	6.76e-06	19	20.2917
genus.Barnesiella.id.944	rs76181748	8	105458416	C	T	14201	-0.0778559	0.017164	6.78e-06	24	20.5724
genus.Barnesiella.id.944	rs77455852	5	54107036	T	G	13394	-0.0891491	0.0195601	3.16e-06	21	20.7696
genus.Barnesiella.id.944	rs79795328	4	114546595	A	G	13657	-0.0818645	0.0176441	4.23e-06	22	21.5243
genus.Bifidobacterium.id.436	rs12022129	1	207003374	G	A	14776	0.0619356	0.0138937	8e-06	24	19.8693
genus.Bifidobacterium.id.436	rs13020688	2	192878532	G	A	14666	0.0562696	0.0122617	4.07e-06	23	21.0564
genus.Bifidobacterium.id.436	rs182549	2	136616754	C	T	14778	0.119703	0.0127294	1.28e-20	24	88.418
genus.Bifidobacterium.id.436	rs1961273	2	137602926	C	T	14778	0.0674036	0.0132319	3.51e-07	24	25.9456
genus.Bifidobacterium.id.436	rs2491158	10	126089703	G	A	14021	0.0712624	0.015983	8.05e-06	23	19.8766
genus.Bifidobacterium.id.436	rs2686790	7	48090746	T	C	14778	0.070741	0.0157926	7.5e-06	24	20.0621
genus.Bifidobacterium.id.436	rs540489	17	72897722	T	G	14561	-0.0637641	0.0138746	5.19e-06	22	21.118
genus.Bifidobacterium.id.436	rs55888705	4	1517826	A	G	14777	0.0546319	0.0121139	6.67e-06	24	20.3362
genus.Bifidobacterium.id.436	rs56108664	5	537890	T	C	13916	0.0729971	0.0157926	2.44e-06	22	21.362
genus.Bifidobacterium.id.436	rs5746486	22	18354272	T	C	14778	-0.0536216	0.0120801	9e-06	24	19.7008
genus.Bifidobacterium.id.436	rs62181700	2	189805784	G	A	14774	-0.0624643	0.0131205	2.17e-06	24	22.6622
genus.Bifidobacterium.id.436	rs7322849	13	112859829	T	C	14778	0.112428	0.0201813	1.08e-08	24	31.0311
genus.Bifidobacterium.id.436	rs73797465	5	142793467	T	G	14666	-0.0953566	0.0209236	4.38e-06	23	20.7667
genus.Bifidobacterium.id.436	rs75344046	21	31861790	C	T	3856	0.232354	0.0505979	4.86e-06	6	21.0771
genus.Bifidobacterium.id.436	rs857444	6	14617591	C	T	14777	0.0558234	0.0121219	3.57e-06	24	21.2047
genus.Bilophila.id.3170	rs11069458	13	102402685	T	C	12856	-0.0680947	0.015503	7.72e-06	24	19.2898
genus.Bilophila.id.3170	rs1241171	1	103299921	G	A	12856	-0.0692654	0.0150148	4.24e-06	24	21.2777
genus.Bilophila.id.3170	rs1571225	9	4940871	C	T	12854	0.0826826	0.0170621	1.12e-06	24	23.4797
genus.Bilophila.id.3170	rs1969927	12	100786847	G	A	12777	0.0564589	0.0126935	9.07e-06	23	19.7804
genus.Bilophila.id.3170	rs4798126	18	3765773	G	A	12777	0.073288	0.016799	7.15e-06	23	19.0297
genus.Bilophila.id.3170	rs542415	15	50011554	T	C	12777	-0.0613623	0.0133436	4.71e-06	23	21.1441
genus.Bilophila.id.3170	rs60178956	8	90878338	G	A	12777	-0.0624818	0.0141485	8.06e-06	23	19.4993
genus.Bilophila.id.3170	rs6793291	3	194419531	C	A	11051	0.112729	0.0241633	3.11e-06	20	21.7611
genus.Bilophila.id.3170	rs72676854	8	109990939	T	C	11616	0.123209	0.026882	5.62e-06	19	21.0031
genus.Bilophila.id.3170	rs7802841	7	138583840	C	A	12856	0.0670097	0.0137701	1.77e-06	24	23.6775
genus.Bilophila.id.3170	rs9899990	17	9121579	A	G	12088	-0.102702	0.0233878	9.07e-06	22	19.2801
genus.Blautia.id.1992	rs11149971	16	77238810	C	T	16255	0.117605	0.02339	1.04e-06	20	25.2777
genus.Blautia.id.1992	rs113271346	14	78062644	C	T	17465	0.0782682	0.0172116	6.85e-06	23	20.6765
genus.Blautia.id.1992	rs115043014	1	175757311	G	A	4902	-0.206605	0.043992	5.19e-06	8	22.0475
genus.Blautia.id.1992	rs117001700	7	68396262	T	C	4965	0.196414	0.0441122	8.84e-06	6	19.8177
genus.Blautia.id.1992	rs12453000	17	16895873	C	T	17815	0.0625335	0.0129987	1.26e-06	23	23.1406
genus.Blautia.id.1992	rs16892041	6	9298640	T	C	18276	-0.0622605	0.0141804	8.82e-06	24	19.2753
genus.Blautia.id.1992	rs3005511	6	74605806	A	G	18276	0.0501085	0.0110768	6.19e-06	24	20.4621
genus.Blautia.id.1992	rs4926264	19	13420917	T	C	18276	0.0826207	0.0178239	5.1e-06	24	21.4844
genus.Blautia.id.1992	rs67794373	7	124210039	C	T	18158	0.0601709	0.0123443	1e-06	23	23.7571
genus.Blautia.id.1992	rs682885	11	87805911	A	G	18274	-0.0493376	0.0107359	4.49e-06	24	21.117
genus.Blautia.id.1992	rs72973581	19	1043103	A	G	12764	0.125169	0.0265408	1.74e-06	12	22.2381
genus.Blautia.id.1992	rs7860714	9	1866537	A	G	18162	-0.0502178	0.0109853	4.09e-06	23	20.8952
genus.Butyricicoccus.id.2055	rs10084203	2	191304149	A	G	17135	0.0549699	0.0123563	8.59e-06	24	19.789
genus.Butyricicoccus.id.2055	rs12034718	1	67379595	A	G	16237	0.0701199	0.0158214	9.58e-06	22	19.64
genus.Butyricicoccus.id.2055	rs12585793	13	27018240	T	C	3135	-0.262206	0.0564729	5.79e-06	7	21.5441
genus.Butyricicoccus.id.2055	rs2017189	4	7460153	G	T	17133	-0.0506956	0.011024	3.87e-06	24	21.1451
genus.Butyricicoccus.id.2055	rs4962426	10	126908208	G	T	16889	0.0614216	0.0135979	7.38e-06	23	20.4007
genus.Butyricicoccus.id.2055	rs56221232	2	153453410	T	C	17133	0.0828027	0.0167401	7.62e-07	24	24.4638
genus.Butyricicoccus.id.2055	rs62478070	7	157688150	T	G	4007	0.224039	0.0494959	5.94e-06	8	20.4782
genus.Butyricicoccus.id.2055	rs7322368	13	100213990	T	C	17134	0.0815733	0.0183167	5.52e-06	24	19.8314
genus.Butyricimonas.id.945	rs11228830	11	56664962	A	G	8974	0.135265	0.0298411	6.55e-06	18	20.542
genus.Butyricimonas.id.945	rs113054641	21	16550389	G	A	9949	-0.144881	0.0274574	1.74e-07	22	27.8367
genus.Butyricimonas.id.945	rs12304031	12	129438771	G	A	10658	-0.086278	0.0196846	6.7e-06	23	19.2072
genus.Butyricimonas.id.945	rs12458763	18	34091618	A	C	10383	0.122037	0.0269587	6.37e-06	22	20.488
genus.Butyricimonas.id.945	rs1862649	16	22172866	G	A	10123	0.113124	0.0248176	4.76e-06	22	20.7732
genus.Butyricimonas.id.945	rs2114713	15	80528373	G	T	10734	0.062721	0.0138998	6.88e-06	24	20.3577
genus.Butyricimonas.id.945	rs62390301	5	159867647	T	C	10634	-0.0872983	0.0174893	7.42e-07	23	24.9107
genus.Butyricimonas.id.945	rs7083431	10	72711156	A	C	10737	0.0703539	0.0144439	8.85e-07	24	23.7208
genus.Butyricimonas.id.945	rs71428626	2	83093264	G	T	9776	-0.133188	0.0289905	4.8e-06	20	21.1024
genus.Butyricimonas.id.945	rs72814525	10	72443070	A	G	10736	0.0664154	0.0149766	8.25e-06	24	19.662
genus.Butyricimonas.id.945	rs78453362	3	78740009	A	G	8207	-0.14948	0.0327073	4.06e-06	16	20.882
genus.Butyricimonas.id.945	rs9657374	8	4834406	C	T	10737	0.0680719	0.0148172	4.5e-06	24	21.1018
genus.Butyrivibrio.id.1993	rs1007475	6	148403405	G	T	3482	0.118065	0.0261271	7.92e-06	20	20.4086
genus.Butyrivibrio.id.1993	rs11761679	7	150596929	T	C	3482	0.154775	0.0321539	2.2e-06	20	23.1572
genus.Butyrivibrio.id.1993	rs142855850	10	22587900	A	G	3234	0.205013	0.0457138	6.86e-06	18	20.1002
genus.Butyrivibrio.id.1993	rs16934069	9	119693164	T	C	3482	-0.133784	0.0299444	8.86e-06	20	19.9494
genus.Butyrivibrio.id.1993	rs16941336	17	20575697	C	T	3482	0.127488	0.0267936	1.53e-06	20	22.6268
genus.Butyrivibrio.id.1993	rs17163238	5	128976021	G	A	3482	0.140987	0.0309117	5.51e-06	20	20.7904
genus.Butyrivibrio.id.1993	rs4537857	13	27292666	T	C	3482	-0.12459	0.0260992	1.8e-06	20	22.7752
genus.Butyrivibrio.id.1993	rs486484	20	811507	A	G	3456	-0.108349	0.0240008	6.61e-06	19	20.3678
genus.Butyrivibrio.id.1993	rs4928024	3	54288503	A	G	3481	-0.17471	0.0389333	8.19e-06	20	20.1254
genus.Butyrivibrio.id.1993	rs72723662	14	76065563	C	T	3073	0.224078	0.0449336	7.86e-07	17	24.8527
genus.Butyrivibrio.id.1993	rs74622183	14	34150977	A	G	3478	-0.201027	0.0428204	2.46e-06	20	22.0272
genus.Butyrivibrio.id.1993	rs77356209	18	10267733	T	C	3379	0.216874	0.0483299	6.66e-06	19	20.1246
genus.Butyrivibrio.id.1993	rs7752361	6	111780705	A	G	3481	-0.11923	0.0239975	7.69e-07	20	24.6713
genus.Butyrivibrio.id.1993	rs7763512	6	21960091	G	A	3259	0.119846	0.0253367	3.11e-06	19	22.3603
genus.Butyrivibrio.id.1993	rs9349693	6	53939724	A	G	3482	0.117973	0.0259861	5.55e-06	20	20.5984
genus.CandidatusSoleaferrea.id.11350	rs10090365	8	138638199	A	G	6145	-0.0834413	0.0180989	4.17e-06	23	21.248
genus.CandidatusSoleaferrea.id.11350	rs10108780	8	123882833	A	G	5999	-0.092834	0.0199807	3.64e-06	22	21.5799
genus.CandidatusSoleaferrea.id.11350	rs10809135	9	10611282	T	C	5999	0.0834858	0.0182426	5.47e-06	22	20.9366
genus.CandidatusSoleaferrea.id.11350	rs36155147	7	352368	C	T	5958	0.104966	0.0240995	5.41e-06	21	18.9642
genus.CandidatusSoleaferrea.id.11350	rs4294381	1	224688107	T	C	6145	0.112197	0.023186	1.37e-06	23	23.4081
genus.CandidatusSoleaferrea.id.11350	rs4678258	3	137945192	T	C	6101	0.0986136	0.0215646	5.53e-06	22	20.9049
genus.CandidatusSoleaferrea.id.11350	rs6489992	12	115352769	A	G	6142	-0.0840437	0.0187031	7.89e-06	23	20.1857
genus.CandidatusSoleaferrea.id.11350	rs6494306	15	62394540	A	G	6145	-0.0969304	0.0214221	5.8e-06	23	20.467
genus.CandidatusSoleaferrea.id.11350	rs7400877	14	76403542	T	C	6145	-0.0951085	0.0212799	9.29e-06	23	19.9691
genus.CandidatusSoleaferrea.id.11350	rs9973954	2	19885907	A	G	6145	0.0892075	0.0195401	5.95e-06	23	20.8356
genus.Catenibacterium.id.2153	rs12404911	1	240118443	C	T	3239	0.140717	0.0304142	2.8e-06	17	21.3931
genus.Catenibacterium.id.2153	rs212393	6	159485742	G	A	3239	-0.135254	0.0286209	3.62e-06	17	22.3185
genus.Catenibacterium.id.2153	rs73128290	7	57364320	A	G	3239	0.129726	0.0284563	4.29e-06	17	20.7698
genus.Catenibacterium.id.2153	rs77285108	4	122282768	G	A	3210	-0.161826	0.0353447	3.63e-06	16	20.9497
genus.Catenibacterium.id.2153	rs7742829	6	105089665	C	T	3239	0.11411	0.0251099	5.61e-06	17	20.6391
genus.ChristensenellaceaeR.7group.id.11283	rs10461257	4	156131004	A	G	15987	-0.0551969	0.0122069	6.51e-06	23	20.4439
genus.ChristensenellaceaeR.7group.id.11283	rs17081797	18	67555560	A	G	16324	-0.0904325	0.0204253	3.34e-06	24	19.6001
genus.ChristensenellaceaeR.7group.id.11283	rs60954665	19	35883736	T	G	16324	0.049815	0.0110787	7.13e-06	24	20.2156
genus.ChristensenellaceaeR.7group.id.11283	rs62132810	19	49279227	A	G	15066	-0.0828853	0.0179623	5.67e-06	20	21.29
genus.ChristensenellaceaeR.7group.id.11283	rs62190261	2	230943099	A	C	15274	0.0958394	0.0214723	8.74e-06	21	19.9193
genus.ChristensenellaceaeR.7group.id.11283	rs62467127	7	118096925	C	T	12719	0.114108	0.0251983	3.25e-06	19	20.5033
genus.ChristensenellaceaeR.7group.id.11283	rs73952017	18	1779609	C	T	15274	-0.0862164	0.0194354	8.46e-06	21	19.676
genus.ChristensenellaceaeR.7group.id.11283	rs78521377	10	126448374	C	T	12605	0.124992	0.0274797	5.61e-06	16	20.6857
genus.ChristensenellaceaeR.7group.id.11283	rs79150079	5	29352420	C	A	11994	0.121547	0.0270977	9.42e-06	16	20.1163
genus.ChristensenellaceaeR.7group.id.11283	rs892686	9	83043376	A	G	16325	0.0514099	0.011136	3.97e-06	24	21.31
genus.Clostridiumsensustricto1.id.1873	rs11264403	1	155676492	G	A	7285	-0.139062	0.0334454	7.76e-06	10	17.2831
genus.Clostridiumsensustricto1.id.1873	rs115807074	5	84997131	A	G	4229	-0.22736	0.0492575	4.32e-06	6	21.295
genus.Clostridiumsensustricto1.id.1873	rs116847295	12	43485015	C	T	12910	0.110021	0.0246032	4.58e-06	21	19.9943
genus.Clostridiumsensustricto1.id.1873	rs12341505	9	136710881	G	A	14118	0.0810718	0.0180121	4.82e-06	24	20.2558
genus.Clostridiumsensustricto1.id.1873	rs2795528	10	43270264	G	A	6366	-0.184315	0.0392204	2.72e-06	9	22.078
genus.Clostridiumsensustricto1.id.1873	rs2817172	1	3041519	C	T	13658	0.058139	0.0124492	2.77e-06	23	21.8065
genus.Clostridiumsensustricto1.id.1873	rs550843	6	165722832	T	C	14102	-0.0783246	0.0169209	2.05e-06	24	21.4233
genus.Collinsella.id.815	rs10890671	11	107123199	T	C	14334	-0.0537401	0.0118848	6.52e-06	23	20.4433
genus.Collinsella.id.815	rs11597285	10	8589813	G	T	14334	-0.0537947	0.0120548	9.38e-06	23	19.911
genus.Collinsella.id.815	rs1496626	19	31760841	T	C	14334	-0.0722307	0.01616	6.78e-06	23	19.9755
genus.Collinsella.id.815	rs149807560	19	56526640	C	A	13473	-0.104264	0.0235841	7.1e-06	21	19.5419
genus.Collinsella.id.815	rs2103510	21	29355467	G	A	14334	0.0786551	0.0168217	2.42e-06	23	21.8602
genus.Collinsella.id.815	rs62448871	7	24465024	C	A	14334	-0.0540309	0.0120324	6.78e-06	23	20.1613
genus.Collinsella.id.815	rs73052258	2	195739311	G	A	14334	0.0930178	0.0202658	1.72e-06	23	21.0641
genus.Collinsella.id.815	rs75672793	4	149818294	A	G	12601	-0.108908	0.0240522	6.14e-06	19	20.4995
genus.Collinsella.id.815	rs9541268	13	68610061	C	A	12914	0.09597	0.0197312	8.79e-07	20	23.6535
genus.Coprobacter.id.949	rs11532348	12	98289796	C	T	6364	-0.103931	0.0226826	5.71e-06	21	20.9876
genus.Coprobacter.id.949	rs12684609	9	137784868	T	C	6364	0.100827	0.0220366	6.1e-06	21	20.9279
genus.Coprobacter.id.949	rs12996055	2	137223458	A	C	6570	0.0921817	0.0209405	8.08e-06	21	19.3724
genus.Coprobacter.id.949	rs143662916	11	103549974	C	T	3083	0.253264	0.0540141	3.07e-06	10	21.971
genus.Coprobacter.id.949	rs189356	20	57574851	G	A	6763	0.0781125	0.0171916	6.26e-06	22	20.6385
genus.Coprobacter.id.949	rs213863	6	97234939	C	T	6798	-0.0887412	0.0188377	2.35e-06	23	22.1853
genus.Coprobacter.id.949	rs28402691	4	96389240	T	C	6387	0.110695	0.0251199	9.56e-06	22	19.4127
genus.Coprobacter.id.949	rs305411	1	88233128	A	G	6777	0.129218	0.0264518	1.01e-06	23	23.8567
genus.Coprobacter.id.949	rs3828477	3	46483717	G	T	6798	-0.091218	0.019569	2.89e-06	23	21.7217
genus.Coprobacter.id.949	rs72821405	6	4714797	T	C	6177	-0.147365	0.0319978	4.76e-06	20	21.2036
genus.Coprobacter.id.949	rs74919520	2	32242452	G	A	6387	0.125703	0.0276296	5.76e-06	22	20.6922
genus.Coprococcus1.id.11301	rs1010560	1	30400301	C	A	16723	0.0580232	0.0122722	1.96e-06	24	22.3517
genus.Coprococcus1.id.11301	rs12794898	11	124554061	G	T	15186	0.0903299	0.0197212	4.92e-06	21	20.9767
genus.Coprococcus1.id.11301	rs1519491	2	22079770	T	C	16733	0.0499197	0.0113558	8.95e-06	24	19.3223
genus.Coprococcus1.id.11301	rs1576241	6	72529277	A	G	16729	-0.0510343	0.0109535	3.33e-06	24	21.7056
genus.Coprococcus1.id.11301	rs1762123	6	150288094	C	T	16724	-0.0891532	0.0198554	8.01e-06	24	20.1588
genus.Coprococcus1.id.11301	rs2907920	19	2600717	A	G	16040	0.0561173	0.0126824	7.65e-06	21	19.5766
genus.Coprococcus1.id.11301	rs4277593	20	4319420	G	A	16651	-0.0585649	0.0109914	1.14e-07	23	28.387
genus.Coprococcus1.id.11301	rs56405618	4	174468316	A	G	16379	-0.08963	0.0186508	1.57e-06	23	23.0918
genus.Coprococcus1.id.11301	rs73031725	11	134622282	T	C	7206	0.167591	0.0355224	1.98e-06	7	22.2524
genus.Coprococcus1.id.11301	rs73167075	3	165693143	T	C	16733	0.0573137	0.0127573	8.57e-06	24	20.1812
genus.Coprococcus1.id.11301	rs74101919	1	95424321	T	C	16732	-0.0718989	0.0144651	1.03e-06	24	24.7029
genus.Coprococcus1.id.11301	rs946513	10	15913820	C	T	4310	0.205899	0.0460018	8.62e-06	6	20.0243
genus.Coprococcus2.id.11302	rs10070053	5	34794789	A	G	11473	0.0594312	0.0135375	7.65e-06	24	19.2697
genus.Coprococcus2.id.11302	rs12634070	3	180544880	T	C	11457	0.0736486	0.0164921	9.95e-06	23	19.9388
genus.Coprococcus2.id.11302	rs2482516	9	25554068	C	T	11483	0.0754415	0.0164619	4.72e-06	24	20.9984
genus.Coprococcus2.id.11302	rs35890118	10	129715759	A	G	11478	-0.066536	0.0147661	8.26e-06	24	20.3005
genus.Coprococcus2.id.11302	rs61823518	1	223688236	A	C	10980	-0.0955381	0.0215724	6.68e-06	22	19.6099
genus.Coprococcus2.id.11302	rs6677933	1	112139008	C	T	11483	-0.0804405	0.0164216	1.19e-06	24	23.9906
genus.Coprococcus2.id.11302	rs6894272	5	33114638	T	C	11001	-0.113458	0.0253003	9.53e-06	22	20.1067
genus.Coprococcus2.id.11302	rs72680320	4	131125786	T	C	11009	-0.0649382	0.013919	2.27e-06	23	21.7623
genus.Coprococcus2.id.11302	rs9426473	1	4210455	A	G	11486	0.0727361	0.0161662	6.31e-06	24	20.24
genus.Coprococcus3.id.11303	rs10810043	9	13799809	A	G	15833	0.0515518	0.0115923	9.27e-06	24	19.7739
genus.Coprococcus3.id.11303	rs11077359	17	76343961	T	C	15378	-0.0645443	0.0148833	9.64e-06	22	18.8044
genus.Coprococcus3.id.11303	rs11080344	17	26104511	C	T	15835	0.0516921	0.0113054	4.79e-06	24	20.9036
genus.Coprococcus3.id.11303	rs13247359	7	76357726	G	A	15833	0.051211	0.0113031	7.33e-06	24	20.5247
genus.Coprococcus3.id.11303	rs13394391	2	240727657	C	T	15834	-0.0709302	0.0150918	2.2e-06	24	22.0864
genus.Coprococcus3.id.11303	rs178271	22	21331556	T	C	10794	0.145257	0.0294239	7.81e-07	13	24.3665
genus.Coprococcus3.id.11303	rs4575475	14	99141751	G	A	15154	0.0619514	0.0137787	7.04e-06	23	20.2128
genus.Coprococcus3.id.11303	rs6994742	8	8540070	C	T	15834	0.0551306	0.0123929	7.84e-06	24	19.7871
genus.Coprococcus3.id.11303	rs7521171	1	149998497	G	A	15472	-0.0596434	0.0129279	4.32e-06	23	21.2822
genus.Coprococcus3.id.11303	rs8100692	19	40032132	T	C	15829	0.0577411	0.0113476	4.16e-07	24	25.8885
genus.DefluviitaleaceaeUCG011.id.11287	rs112893842	9	8786663	T	C	8183	0.11381	0.0232806	1.45e-06	23	23.8929
genus.DefluviitaleaceaeUCG011.id.11287	rs2892880	4	120741726	G	A	8182	0.0817755	0.0181686	6.83e-06	23	20.2533
genus.DefluviitaleaceaeUCG011.id.11287	rs4344384	10	66407366	G	T	8180	0.0715978	0.0156309	4.83e-06	23	20.9761
genus.DefluviitaleaceaeUCG011.id.11287	rs4677103	3	72207794	A	G	7983	0.0977912	0.0197263	9.6e-07	22	24.5696
genus.DefluviitaleaceaeUCG011.id.11287	rs55658617	21	41811003	T	C	6663	0.174369	0.0362226	2.15e-06	16	23.1659
genus.DefluviitaleaceaeUCG011.id.11287	rs72731813	4	147414743	C	T	7767	-0.147383	0.0293796	4.33e-07	20	25.1588
genus.DefluviitaleaceaeUCG011.id.11287	rs9608282	22	24804081	T	G	7716	0.142939	0.0299793	2.52e-06	20	22.7273
genus.DefluviitaleaceaeUCG011.id.11287	rs9725395	1	85205632	A	G	8011	-0.13834	0.029554	3.52e-06	22	21.9055
genus.Desulfovibrio.id.3173	rs12031543	1	68664315	T	C	8855	-0.127185	0.0281887	6.55e-06	22	20.3527
genus.Desulfovibrio.id.3173	rs13066142	3	67478973	G	A	9241	0.119141	0.0250891	3.79e-06	24	22.5453
genus.Desulfovibrio.id.3173	rs16863365	2	198089911	A	G	8776	0.109402	0.0226964	1.79e-06	22	23.2296
genus.Desulfovibrio.id.3173	rs2032031	10	130170270	A	G	9241	-0.0654931	0.0148681	9.14e-06	24	19.3993
genus.Desulfovibrio.id.3173	rs2590913	13	64264446	G	A	7225	0.154496	0.0339396	6.65e-06	15	20.7156
genus.Desulfovibrio.id.3173	rs2853179	8	105462047	C	T	8949	0.0811971	0.0174234	2.42e-06	23	21.7128
genus.Desulfovibrio.id.3173	rs4797774	18	13447995	G	A	3476	0.212582	0.0470044	5.64e-06	8	20.4421
genus.Desulfovibrio.id.3173	rs6580353	5	139410687	T	C	9241	0.0770979	0.0169735	4.94e-06	24	20.6275
genus.Desulfovibrio.id.3173	rs72647089	8	57972916	T	G	8985	-0.106594	0.0239337	8.3e-06	23	19.8314
genus.Desulfovibrio.id.3173	rs7729080	5	52653978	C	A	9241	-0.070287	0.0157691	9.96e-06	24	19.8628
genus.Dialister.id.2183	rs10138457	14	102458052	T	C	10968	-0.113054	0.0261933	7.88e-06	21	18.6257
genus.Dialister.id.2183	rs10938938	4	23294359	G	A	11401	-0.0773514	0.0170915	7.37e-06	23	20.4786
genus.Dialister.id.2183	rs11071887	15	32955095	T	C	11989	0.0662403	0.0146315	5.91e-06	24	20.4925
genus.Dialister.id.2183	rs11166701	8	138295725	G	A	11720	-0.0655301	0.013186	5.51e-07	23	24.6934
genus.Dialister.id.2183	rs2314294	16	9336862	T	C	11339	0.0865932	0.0193719	8.08e-06	22	19.9778
genus.Dialister.id.2183	rs4747450	10	23199653	C	A	11987	0.0668509	0.0147685	5.84e-06	24	20.4864
genus.Dialister.id.2183	rs4753063	11	92267129	G	A	11989	-0.0596297	0.0130052	4.86e-06	24	21.0194
genus.Dialister.id.2183	rs75416973	1	172809633	A	G	11402	0.0727223	0.016451	9.46e-06	23	19.5378
genus.Dialister.id.2183	rs764177	3	45809449	C	A	11988	-0.0601454	0.0135366	9.61e-06	24	19.7385
genus.Dialister.id.2183	rs76680460	9	25447080	G	A	7176	-0.161296	0.0364332	8.19e-06	13	19.5944
genus.Dorea.id.1997	rs11150408	16	81803497	T	G	17215	0.0488254	0.0109063	7.06e-06	23	20.0393
genus.Dorea.id.1997	rs12537781	7	154978183	T	C	17608	-0.055544	0.0125223	9.15e-06	24	19.6724
genus.Dorea.id.1997	rs13279148	8	127905865	G	A	17605	0.0715309	0.0150878	2.25e-06	24	22.4744
genus.Dorea.id.1997	rs1899291	4	60992340	C	T	17609	0.0697217	0.0150285	4.57e-06	24	21.5208
genus.Dorea.id.1997	rs3005511	6	74605806	A	G	17610	0.0516127	0.0112852	5.29e-06	24	20.9143
genus.Dorea.id.1997	rs345219	3	6826520	T	G	17215	-0.0497368	0.0112621	8.8e-06	23	19.5015
genus.Dorea.id.1997	rs3752849	11	8729057	G	A	5322	0.163846	0.036608	7.68e-06	11	20.0242
genus.Dorea.id.1997	rs4793307	17	70733523	C	T	17600	0.0574165	0.0122472	4.01e-06	24	21.9762
genus.Dorea.id.1997	rs62503162	8	15768657	A	G	16210	-0.0974091	0.0194379	7.47e-07	21	25.11
genus.Dorea.id.1997	rs73729431	6	25078050	C	T	9596	-0.13745	0.0299983	3.17e-06	13	20.9897
genus.Eggerthella.id.819	rs112205261	1	9136139	T	C	5036	-0.188618	0.0403613	3.35e-06	21	21.8305
genus.Eggerthella.id.819	rs13070736	3	20807454	A	C	5147	-0.121331	0.0272024	7.62e-06	22	19.8866
genus.Eggerthella.id.819	rs1784446	11	102461599	G	A	5147	0.0907728	0.0198096	5.23e-06	22	20.989
genus.Eggerthella.id.819	rs2223081	21	29778032	G	A	5147	0.102572	0.0221108	3.89e-06	22	21.5119
genus.Eggerthella.id.819	rs2240838	7	38335954	A	G	5147	0.0980582	0.0197653	7.36e-07	22	24.6033
genus.Eggerthella.id.819	rs3851328	2	45453805	T	G	5147	-0.107774	0.0236527	4.18e-06	22	20.754
genus.Eggerthella.id.819	rs4985746	17	17098213	G	A	4906	0.110522	0.0247653	5.71e-06	21	19.9084
genus.Eggerthella.id.819	rs6430926	2	141337454	C	T	5147	0.0879736	0.0197127	8.37e-06	22	19.9087
genus.Eggerthella.id.819	rs67490567	15	65691324	T	C	5083	0.108495	0.0245457	8.94e-06	21	19.5297
genus.Eggerthella.id.819	rs76663501	20	55647869	C	T	4814	0.175349	0.0378576	4.83e-06	19	21.4448
genus.Eisenbergiella.id.11304	rs11027642	11	24001840	C	T	5583	0.129006	0.0284844	4.92e-06	23	20.5044
genus.Eisenbergiella.id.11304	rs11079158	17	53367641	T	C	5582	0.100627	0.022546	7.35e-06	23	19.9128
genus.Eisenbergiella.id.11304	rs11938607	4	189060431	T	C	5583	0.0978125	0.0216636	8.22e-06	23	20.3786
genus.Eisenbergiella.id.11304	rs12257723	10	109417101	A	C	5582	-0.0952742	0.0211569	8.85e-06	23	20.2717
genus.Eisenbergiella.id.11304	rs12710729	2	19973210	C	A	5583	0.0893384	0.0199069	9.84e-06	23	20.1332
genus.Eisenbergiella.id.11304	rs13258851	8	55330814	A	G	5583	0.137001	0.0302124	7.75e-06	23	20.5553
genus.Eisenbergiella.id.11304	rs1508033	15	53375201	A	C	5580	0.091546	0.0195787	3.23e-06	23	21.8553
genus.Eisenbergiella.id.11304	rs1553971	3	111419486	T	G	5583	0.120965	0.0263054	5.27e-06	23	21.1383
genus.Eisenbergiella.id.11304	rs2683098	15	36178565	C	T	5582	0.107319	0.022515	2.24e-06	23	22.7118
genus.Eisenbergiella.id.11304	rs3812426	8	50822676	G	A	5583	0.106447	0.0224159	2.72e-06	23	22.5425
genus.Eisenbergiella.id.11304	rs4462860	21	21610254	G	A	5460	0.0939071	0.0201104	4.16e-06	22	21.7969
genus.Enterorhabdus.id.820	rs10098492	8	113109756	T	C	7361	0.132323	0.0293688	6.41e-06	21	20.2946
genus.Enterorhabdus.id.820	rs114731706	2	19611953	T	G	5956	0.182308	0.0382298	2.17e-06	14	22.7333
genus.Enterorhabdus.id.820	rs2051957	7	89709883	C	T	7524	0.0843291	0.0189864	8.9e-06	22	19.7221
genus.Enterorhabdus.id.820	rs3017103	11	62174193	A	G	7524	0.0980897	0.0208995	2.94e-06	22	22.0222
genus.Enterorhabdus.id.820	rs73331712	12	69515102	T	C	3109	0.26199	0.055123	4.85e-06	10	22.5747
genus.Enterorhabdus.id.820	rs77655283	2	236439879	G	A	7494	0.132988	0.0298306	5.88e-06	21	19.8694
genus.Erysipelatoclostridium.id.11381	rs1434153	2	34595533	G	A	9662	-0.0684526	0.0152443	6.85e-06	23	20.1593
genus.Erysipelatoclostridium.id.11381	rs16936671	10	36394609	C	T	9488	-0.0968026	0.0217883	6.04e-06	23	19.735
genus.Erysipelatoclostridium.id.11381	rs17804233	5	77815056	T	C	9783	-0.0662914	0.0144203	4.59e-06	24	21.1289
genus.Erysipelatoclostridium.id.11381	rs2901723	11	36871523	C	A	9662	0.0641339	0.0144295	8.79e-06	23	19.7508
genus.Erysipelatoclostridium.id.11381	rs340991	5	34892042	A	G	9781	-0.0740482	0.0158891	3.75e-06	24	21.714
genus.Erysipelatoclostridium.id.11381	rs3804326	6	24292185	A	G	7028	0.14147	0.0336352	9.85e-06	18	17.6855
genus.Erysipelatoclostridium.id.11381	rs45480394	19	55857777	T	G	9604	-0.0687134	0.0151835	7.66e-06	22	20.4761
genus.Erysipelatoclostridium.id.11381	rs4697572	4	25446787	A	G	9779	-0.0810636	0.0163308	7.59e-07	24	24.6347
genus.Erysipelatoclostridium.id.11381	rs58236560	11	121876913	G	T	9368	-0.111157	0.0234426	2.16e-06	22	22.4786
genus.Erysipelatoclostridium.id.11381	rs61806970	1	167818597	C	T	8644	0.142548	0.0320688	9.09e-06	17	19.754
genus.Erysipelatoclostridium.id.11381	rs622418	9	90586043	A	G	9783	-0.0668051	0.0143224	3.68e-06	24	21.7518
genus.Erysipelatoclostridium.id.11381	rs6474512	8	38780606	A	C	9783	0.067015	0.0143201	3.02e-06	24	21.8958
genus.Erysipelatoclostridium.id.11381	rs710230	1	42333631	T	C	9016	0.143381	0.0281514	6.33e-07	20	25.9352
genus.Erysipelatoclostridium.id.11381	rs7221249	17	10177708	A	G	9781	0.0839861	0.0142741	4.31e-09	24	34.6119
genus.Erysipelatoclostridium.id.11381	rs9590927	13	46372065	G	A	9782	-0.0646003	0.0143479	6.39e-06	24	20.2675
genus.ErysipelotrichaceaeUCG003.id.11384	rs10164067	18	46614602	T	G	14427	-0.10326	0.0212405	1.13e-06	23	23.6306
genus.ErysipelotrichaceaeUCG003.id.11384	rs11666127	19	57828980	A	G	13813	-0.0719187	0.0161371	7.9e-06	21	19.8597
genus.ErysipelotrichaceaeUCG003.id.11384	rs11994308	8	91660344	C	T	13558	0.115417	0.0242503	1.33e-06	20	22.6488
genus.ErysipelotrichaceaeUCG003.id.11384	rs12251396	10	873148	A	G	14211	-0.0705399	0.0158766	9.52e-06	23	19.7376
genus.ErysipelotrichaceaeUCG003.id.11384	rs17798136	7	33684926	G	A	7421	0.158818	0.0347674	3.24e-06	11	20.861
genus.ErysipelotrichaceaeUCG003.id.11384	rs214586	6	18213637	T	C	13505	-0.106455	0.024038	8.5e-06	21	19.6095
genus.ErysipelotrichaceaeUCG003.id.11384	rs2302840	18	43072987	T	C	14897	-0.0871966	0.017687	1.29e-06	24	24.3013
genus.ErysipelotrichaceaeUCG003.id.11384	rs28568391	10	125628540	A	G	14544	-0.0583911	0.0118741	6.42e-07	23	24.1788
genus.ErysipelotrichaceaeUCG003.id.11384	rs4758231	11	7765096	G	T	14890	-0.0551754	0.0122047	6.55e-06	24	20.4353
genus.ErysipelotrichaceaeUCG003.id.11384	rs59068084	4	113256737	T	G	14544	0.0564772	0.0120224	3.12e-06	23	22.0651
genus.ErysipelotrichaceaeUCG003.id.11384	rs62403464	6	24220160	T	C	14899	-0.0731743	0.0156516	3.44e-06	24	21.8546
genus.ErysipelotrichaceaeUCG003.id.11384	rs6875357	5	32345671	C	T	7034	0.165673	0.0353831	6.7e-06	14	21.9175
genus.ErysipelotrichaceaeUCG003.id.11384	rs73074432	7	20554814	C	T	14217	0.072154	0.0164378	9.99e-06	23	19.2652
genus.ErysipelotrichaceaeUCG003.id.11384	rs74988980	16	80167277	G	A	5944	-0.133141	0.0348574	8.64e-06	9	14.5844
genus.ErysipelotrichaceaeUCG003.id.11384	rs75949021	2	175403951	T	C	6721	-0.169667	0.0374238	3.58e-06	11	20.548
genus.ErysipelotrichaceaeUCG003.id.11384	rs76502207	15	86522244	T	C	10740	0.144844	0.0289929	6.41e-07	15	24.9537
genus.ErysipelotrichaceaeUCG003.id.11384	rs8053479	16	4076830	A	G	13813	-0.0838212	0.0186509	5.83e-06	21	20.195
genus.Escherichia.Shigella.id.3504	rs112767262	16	3750623	T	C	11771	0.0732963	0.0163589	8.21e-06	22	20.0717
genus.Escherichia.Shigella.id.3504	rs113127095	13	23253392	A	G	8433	0.151009	0.0323434	3.33e-06	15	21.7938
genus.Escherichia.Shigella.id.3504	rs113513883	7	140678199	A	G	6280	0.172283	0.038041	5.28e-06	9	20.5042
genus.Escherichia.Shigella.id.3504	rs1154904	11	134774845	A	G	12002	-0.0613376	0.0130644	3.04e-06	24	22.0395
genus.Escherichia.Shigella.id.3504	rs118526	5	79863544	C	A	11853	-0.0594401	0.013598	8e-06	23	19.1045
genus.Escherichia.Shigella.id.3504	rs2798105	1	48961903	A	G	11296	-0.100851	0.0222045	8.25e-06	23	20.6253
genus.Escherichia.Shigella.id.3504	rs4731451	7	128054100	G	A	12001	-0.0609885	0.0135157	7.47e-06	24	20.3585
genus.Escherichia.Shigella.id.3504	rs57024273	2	236515155	T	C	11853	0.0626172	0.0139919	9.7e-06	23	20.0246
genus.Escherichia.Shigella.id.3504	rs73208162	21	39324484	A	G	11073	-0.119296	0.024839	2.19e-06	20	23.0623
genus.Faecalibacterium.id.2057	rs10927394	1	245267339	G	T	3495	-0.232262	0.0512364	7.02e-06	5	20.5376
genus.Faecalibacterium.id.2057	rs114946999	2	37125235	C	T	15673	-0.0861565	0.01896	5.7e-06	20	20.6463
genus.Faecalibacterium.id.2057	rs11776390	8	38593645	T	C	16718	-0.078354	0.017183	6.4e-06	21	20.7907
genus.Faecalibacterium.id.2057	rs1271565	14	64044097	C	T	17638	-0.0576251	0.0119649	1.3e-06	23	23.1929
genus.Faecalibacterium.id.2057	rs12753492	1	14201546	A	C	17525	0.0641305	0.0149933	8.8e-06	22	18.2929
genus.Faecalibacterium.id.2057	rs2835874	21	39027901	T	C	17567	-0.0866356	0.0196496	7.54e-06	23	19.4374
genus.Faecalibacterium.id.2057	rs6910935	6	131587157	A	G	12640	0.134864	0.0277032	1.38e-06	15	23.6954
genus.Faecalibacterium.id.2057	rs75499067	16	6099863	C	T	4526	0.227585	0.0465522	1.76e-06	7	23.8899
genus.Faecalibacterium.id.2057	rs79656633	1	111036827	T	C	9080	0.145631	0.0323019	8.14e-06	12	20.3215
genus.Faecalibacterium.id.2057	rs9536330	13	53567017	T	C	18082	-0.048317	0.010797	5.33e-06	24	20.0237
genus.FamilyXIIIAD3011group.id.11293	rs11126423	2	74195551	C	T	13735	0.0904399	0.0196301	5.91e-06	23	21.2232
genus.FamilyXIIIAD3011group.id.11293	rs11736617	4	38917830	G	A	13778	-0.0759493	0.0172101	9.02e-06	23	19.4724
genus.FamilyXIIIAD3011group.id.11293	rs12812672	12	18127597	T	C	13565	-0.096065	0.020828	2.56e-06	22	21.2701
genus.FamilyXIIIAD3011group.id.11293	rs149302	5	14159925	T	C	14192	-0.0645635	0.0143225	7.48e-06	24	20.3178
genus.FamilyXIIIAD3011group.id.11293	rs16840310	1	240694163	A	G	14201	-0.0608052	0.0122149	6.75e-07	24	24.7765
genus.FamilyXIIIAD3011group.id.11293	rs16940167	15	58683697	C	T	14201	0.0732552	0.0159898	3.91e-06	24	20.986
genus.FamilyXIIIAD3011group.id.11293	rs17156849	7	28603985	G	A	13352	-0.112891	0.0245292	4.19e-06	23	21.178
genus.FamilyXIIIAD3011group.id.11293	rs62200412	20	4618639	C	T	13661	-0.0800851	0.0163834	5.8e-07	22	23.8908
genus.FamilyXIIIAD3011group.id.11293	rs72730932	1	192019835	C	A	13102	-0.0899559	0.0177107	6.89e-07	21	25.7943
genus.FamilyXIIIAD3011group.id.11293	rs9276029	6	32695336	A	G	13566	-0.0811384	0.0185669	8.93e-06	22	19.0947
genus.FamilyXIIIAD3011group.id.11293	rs9837139	3	29811865	A	G	13527	0.10752	0.0240482	8.71e-06	21	19.9872
genus.FamilyXIIIUCG001.id.11294	rs112362903	17	33761027	A	G	8579	-0.149047	0.0333271	7.88e-06	12	19.9963
genus.FamilyXIIIUCG001.id.11294	rs12049454	1	85228325	T	C	12748	-0.0647298	0.0134065	1.17e-06	23	23.3081
genus.FamilyXIIIUCG001.id.11294	rs1426266	3	188224096	T	C	12751	-0.0665521	0.0137151	1.25e-06	23	23.5429
genus.FamilyXIIIUCG001.id.11294	rs3842897	1	183503664	G	A	12407	-0.112639	0.0242751	5.2e-06	21	21.5272
genus.FamilyXIIIUCG001.id.11294	rs62414802	6	76598635	C	T	12750	-0.0611904	0.013457	4.29e-06	23	20.673
genus.FamilyXIIIUCG001.id.11294	rs7119679	11	94681786	G	A	12445	-0.0809085	0.0174782	3.52e-06	22	21.4252
genus.FamilyXIIIUCG001.id.11294	rs76463770	3	45479090	A	G	5651	0.19313	0.0419866	3.77e-06	10	21.1506
genus.FamilyXIIIUCG001.id.11294	rs8076666	17	78223817	A	G	12265	0.088655	0.0198094	8.02e-06	21	20.0259
genus.Flavonifractor.id.2059	rs114873521	5	168218403	C	T	9156	-0.130067	0.0294087	7.13e-06	18	19.5563
genus.Flavonifractor.id.2059	rs11811696	1	237351354	T	C	10221	-0.116063	0.0241012	2.07e-06	23	23.1859
genus.Flavonifractor.id.2059	rs12030302	1	77887835	A	G	10805	-0.0692276	0.0137467	5.61e-07	24	25.356
genus.Flavonifractor.id.2059	rs34066017	11	44849689	A	G	10705	0.0764294	0.0159789	1.52e-06	23	22.8741
genus.Flavonifractor.id.2059	rs806808	10	32381186	T	C	10801	0.0667272	0.0136557	1.18e-06	24	23.8723
genus.Fusicatenibacter.id.11305	rs10439674	21	42681392	A	G	17381	-0.0572129	0.0130007	7.68e-06	24	19.3645
genus.Fusicatenibacter.id.11305	rs167879	20	55937366	C	T	16542	-0.0659543	0.0148763	5.87e-06	22	19.6538
genus.Fusicatenibacter.id.11305	rs1864685	17	70721782	A	C	17374	-0.0494799	0.0108105	4.96e-06	24	20.9468
genus.Fusicatenibacter.id.11305	rs2025938	10	112177119	G	A	15626	-0.0967298	0.0205426	2.99e-06	21	22.1695
genus.Fusicatenibacter.id.11305	rs206581	18	10370596	A	G	17384	-0.0568339	0.0127894	8.96e-06	24	19.7453
genus.Fusicatenibacter.id.11305	rs2132128	8	15360718	G	A	17370	-0.0771914	0.0160344	1.08e-06	24	23.1729
genus.Fusicatenibacter.id.11305	rs3303	10	120447429	T	C	16877	-0.0953657	0.020407	3.94e-06	22	21.8361
genus.Fusicatenibacter.id.11305	rs4378146	1	24927625	A	C	17384	-0.0616691	0.0125259	7.2e-07	24	24.2364
genus.Fusicatenibacter.id.11305	rs60254196	7	148856720	A	G	16978	-0.0492427	0.0109365	5.47e-06	23	20.2711
genus.Fusicatenibacter.id.11305	rs62187631	2	226649570	T	C	16522	-0.0710571	0.015924	4.55e-06	22	19.9094
genus.Fusicatenibacter.id.11305	rs62353480	5	29595000	A	G	16119	-0.0701397	0.0145589	1.57e-06	21	23.2069
genus.Fusicatenibacter.id.11305	rs6515626	20	25257001	G	A	7796	0.141575	0.0313559	7.29e-06	12	20.3809
genus.Fusicatenibacter.id.11305	rs704418	3	64252803	T	C	16626	0.0739124	0.0151073	7.77e-07	23	23.9337
genus.Fusicatenibacter.id.11305	rs7069626	10	125464544	T	C	17384	0.0509014	0.0111381	5.42e-06	24	20.8828
genus.Fusicatenibacter.id.11305	rs73103914	12	58658311	A	G	17384	-0.0597324	0.0134458	8.3e-06	24	19.7333
genus.Fusicatenibacter.id.11305	rs792108	2	5532793	T	C	16978	-0.0508345	0.0113843	8.5e-06	23	19.9366
genus.Fusicatenibacter.id.11305	rs8028026	15	88353215	A	G	16522	-0.0792146	0.0180505	8.06e-06	22	19.2566
genus.Fusicatenibacter.id.11305	rs8063430	16	73821805	T	C	15552	-0.104026	0.022217	4.93e-06	21	21.9211
genus.Fusicatenibacter.id.11305	rs9905659	17	70697344	G	A	17384	-0.061617	0.0136576	7.31e-06	24	20.3518
genus.Gordonibacter.id.821	rs13412653	2	30158494	A	C	3723	0.107597	0.0239228	8.61e-06	19	20.2184
genus.Gordonibacter.id.821	rs16955299	17	52957210	G	A	3572	-0.196423	0.0433538	6.37e-06	17	20.5157
genus.Gordonibacter.id.821	rs322296	7	136937189	G	A	3595	0.17869	0.037722	4.02e-06	18	22.4268
genus.Gordonibacter.id.821	rs35042269	4	8142607	C	A	3595	-0.180293	0.0403296	8.11e-06	18	19.974
genus.Gordonibacter.id.821	rs3765837	1	210628449	T	G	3556	-0.190729	0.0433608	7.17e-06	17	19.3371
genus.Gordonibacter.id.821	rs4596722	9	88787144	A	G	3723	0.102908	0.0231571	9.06e-06	19	19.7378
genus.Gordonibacter.id.821	rs71545975	7	47144505	A	G	3556	-0.153972	0.0338918	7.04e-06	17	20.6277
genus.Gordonibacter.id.821	rs72714787	4	136768501	C	A	3723	0.181405	0.0377102	1.43e-06	19	23.1285
genus.Gordonibacter.id.821	rs72939513	1	83136096	A	G	3435	-0.21399	0.0490592	7.98e-06	17	19.0148
genus.Gordonibacter.id.821	rs7294633	12	29024534	C	T	3723	0.12867	0.0249946	3.44e-07	19	26.4867
genus.Gordonibacter.id.821	rs768830	7	18970607	G	A	3723	0.149852	0.0333315	7.76e-06	19	20.2016
genus.Haemophilus.id.3698	rs10781340	9	78752170	G	A	9037	0.0948915	0.0203221	4.32e-06	23	21.7983
genus.Haemophilus.id.3698	rs111582866	16	48742489	G	A	8370	-0.124265	0.026016	1.27e-06	22	22.8095
genus.Haemophilus.id.3698	rs35509	12	115493337	G	A	8430	0.128249	0.0268779	2.01e-06	20	22.7622
genus.Haemophilus.id.3698	rs4822728	22	26891808	T	C	9119	0.0705861	0.0151388	3.48e-06	24	21.7351
genus.Haemophilus.id.3698	rs76022354	10	94306385	C	T	3618	0.244638	0.0505504	1.83e-06	9	23.4076
genus.Haemophilus.id.3698	rs78909003	9	105650242	T	C	3559	-0.246256	0.0503924	1.67e-06	8	23.867
genus.Haemophilus.id.3698	rs9328464	6	8350917	T	C	9119	0.0723095	0.0148799	1.42e-06	24	23.6098
genus.Haemophilus.id.3698	rs9382510	6	55448491	C	T	9117	-0.093521	0.0172649	7.12e-08	24	29.3358
genus.Haemophilus.id.3698	rs9895850	17	64535013	T	C	4592	-0.192957	0.0416755	2.14e-06	12	21.4274
genus.Holdemanella.id.11393	rs12513188	4	71000791	G	A	7700	0.0903906	0.0195276	4.65e-06	24	21.4208
genus.Holdemanella.id.11393	rs17586763	13	50932063	T	C	3817	-0.227285	0.0510135	7.72e-06	8	19.84
genus.Holdemanella.id.11393	rs1926302	1	65153340	G	A	7702	-0.107972	0.0231421	7.5e-06	24	21.7622
genus.Holdemanella.id.11393	rs34187114	8	138623633	C	A	7704	-0.104505	0.022601	5.13e-06	24	21.3752
genus.Holdemanella.id.11393	rs35228298	3	85392882	G	A	7456	0.0934832	0.0202886	7.3e-06	23	21.225
genus.Holdemanella.id.11393	rs4541991	9	105004835	T	C	7657	-0.0927334	0.0194435	2.1e-06	23	22.7411
genus.Holdemanella.id.11393	rs607782	6	4148609	T	C	7456	-0.0854214	0.0172515	7.19e-07	23	24.5111
genus.Holdemanella.id.11393	rs62113381	19	7668225	T	C	7310	-0.105447	0.0232029	5.54e-06	22	20.6474
genus.Holdemanella.id.11393	rs73011279	19	15020095	T	C	7456	-0.0961669	0.0199336	1.36e-06	23	23.2681
genus.Holdemanella.id.11393	rs8113760	19	43851935	G	A	7456	0.078999	0.01734	4.62e-06	23	20.7504
genus.Holdemania.id.2157	rs10885477	10	115332413	T	C	8690	-0.135137	0.0301894	8.6e-06	20	20.0325
genus.Holdemania.id.2157	rs11080063	17	26789271	G	A	9103	-0.0665238	0.0149837	6.67e-06	23	19.7069
genus.Holdemania.id.2157	rs111745969	15	93110222	A	G	8233	0.120677	0.0265781	3.71e-06	18	20.6108
genus.Holdemania.id.2157	rs113593397	8	123973840	A	G	8296	-0.128935	0.0282526	9.36e-06	18	20.8218
genus.Holdemania.id.2157	rs116500994	13	81685543	G	T	8432	-0.13755	0.0293386	2.34e-06	20	21.9757
genus.Holdemania.id.2157	rs12701617	7	38292857	A	G	9106	-0.0660617	0.0149427	9.52e-06	23	19.541
genus.Holdemania.id.2157	rs1867876	11	18768068	T	C	9109	0.0842919	0.0162192	2.74e-07	23	27.0034
genus.Holdemania.id.2157	rs4146507	5	106209093	C	T	9108	0.079488	0.0177002	7.23e-06	23	20.1628
genus.Holdemania.id.2157	rs73139538	7	63323145	G	A	8095	-0.148594	0.0327469	7.77e-06	17	20.5851
genus.Holdemania.id.2157	rs77293403	5	77388406	A	G	7585	0.164556	0.0341775	1.77e-06	15	23.1758
genus.Holdemania.id.2157	rs80149660	10	129908282	C	T	3283	-0.232987	0.0519183	6.04e-06	10	20.1261
genus.Holdemania.id.2157	rs9500080	6	105737322	C	T	9106	0.0926764	0.0178886	4.09e-07	23	26.8343
genus.Holdemania.id.2157	rs9529719	13	70856516	T	C	9107	0.074038	0.0160494	5.97e-06	23	21.2762
genus.Holdemania.id.2157	rs967319	3	60615680	T	C	9108	0.0788638	0.0176744	8.38e-06	23	19.9054
genus.Howardella.id.2000	rs10048062	15	98476920	C	T	3800	-0.147352	0.0336531	8.59e-06	20	19.1617
genus.Howardella.id.2000	rs12452946	17	17253288	A	G	3800	-0.105833	0.0228941	3.8e-06	20	21.3584
genus.Howardella.id.2000	rs1484873	18	43206985	A	G	3608	-0.227831	0.046335	2.56e-06	17	24.1639
genus.Howardella.id.2000	rs17167098	7	133154356	G	A	3586	-0.169366	0.0352068	1.12e-06	18	23.1289
genus.Howardella.id.2000	rs2154047	14	95452797	C	A	3623	-0.192557	0.0420093	9.97e-06	18	20.9985
genus.Howardella.id.2000	rs36081916	7	93527414	T	C	3216	-0.18123	0.0402987	4.7e-06	16	20.2119
genus.Howardella.id.2000	rs3791893	2	218819396	A	G	3795	0.147035	0.034023	9.5e-06	20	18.6668
genus.Howardella.id.2000	rs609430	4	169178315	T	G	3798	-0.112045	0.0239328	3.34e-06	20	21.9065
genus.Howardella.id.2000	rs672217	18	60125134	G	A	3611	0.164146	0.0349993	3.52e-06	19	21.9837
genus.Hungatella.id.11306	rs10044993	5	58424440	C	A	4209	0.139547	0.0316748	8.07e-06	22	19.4002
genus.Hungatella.id.11306	rs13128780	4	166058998	T	C	3999	-0.149725	0.0312777	1.75e-06	21	22.9035
genus.Hungatella.id.11306	rs13249325	8	14853525	T	G	4209	-0.100023	0.0225883	9.69e-06	22	19.5984
genus.Hungatella.id.11306	rs17092615	14	95973619	G	A	4009	0.152235	0.0337867	7.38e-06	21	20.2917
genus.Hungatella.id.11306	rs72759041	15	89577376	G	T	3910	-0.126025	0.0282242	3.86e-06	20	19.9272
genus.Intestinibacter.id.11345	rs11109097	12	97928437	C	T	11886	0.0624272	0.0138539	5.49e-06	22	20.3016
genus.Intestinibacter.id.11345	rs118030283	16	5993076	G	A	8830	-0.151829	0.0324471	2.67e-06	13	21.8907
genus.Intestinibacter.id.11345	rs16938435	9	21502923	T	C	12303	-0.112189	0.0235439	1.8e-06	23	22.7023
genus.Intestinibacter.id.11345	rs2098844	11	127703160	C	T	12291	-0.0575295	0.0128416	6.79e-06	23	20.0667
genus.Intestinibacter.id.11345	rs2702387	4	179361262	A	G	12291	0.0608559	0.0132145	4.26e-06	23	21.2046
genus.Intestinibacter.id.11345	rs4327025	15	92446683	G	A	12303	-0.0810346	0.0154397	1.64e-07	23	27.5419
genus.Intestinibacter.id.11345	rs447950	5	148846426	A	G	12303	0.0628342	0.0136652	5.64e-06	23	21.1391
genus.Intestinibacter.id.11345	rs478972	11	125663184	T	C	10333	-0.142681	0.0297116	1.82e-06	17	23.0566
genus.Intestinibacter.id.11345	rs6062862	20	61325223	A	G	12189	0.0924508	0.0204658	6.68e-06	21	20.4029
genus.Intestinibacter.id.11345	rs62430350	6	170918194	T	C	7650	0.151096	0.0351476	6.84e-06	14	18.4756
genus.Intestinibacter.id.11345	rs68093214	3	70657785	C	T	11886	0.0662258	0.0149877	9.26e-06	22	19.5213
genus.Intestinibacter.id.11345	rs6875660	5	159686256	C	T	12293	0.0890455	0.0193905	3.06e-06	23	21.0851
genus.Intestinibacter.id.11345	rs893394	2	20054971	G	A	11886	0.0583322	0.0130729	7.85e-06	22	19.9066
genus.Intestinibacter.id.11345	rs9348442	6	10303945	C	T	12303	0.099082	0.0221625	6.26e-06	23	19.9839
genus.Intestinimonas.id.2062	rs10262702	7	66890843	T	C	11766	0.0918017	0.0194885	2.06e-06	23	22.1857
genus.Intestinimonas.id.2062	rs11258178	10	13124513	A	G	11766	0.0660742	0.0134139	6.98e-07	23	24.2595
genus.Intestinimonas.id.2062	rs11928843	3	17187915	G	A	11766	-0.0607331	0.0132035	4.21e-06	23	21.1543
genus.Intestinimonas.id.2062	rs12226153	11	94364293	A	G	9023	-0.151142	0.0306922	5.12e-07	15	24.2449
genus.Intestinimonas.id.2062	rs17067892	8	3763540	C	T	11544	0.107194	0.0250013	6.38e-06	23	18.3797
genus.Intestinimonas.id.2062	rs1859797	7	22007303	G	A	11766	0.060368	0.0131793	4.12e-06	23	20.9777
genus.Intestinimonas.id.2062	rs2276760	3	150620956	A	G	12081	-0.0685233	0.0152546	7.84e-06	24	20.1746
genus.Intestinimonas.id.2062	rs2731794	5	17209391	C	T	11079	0.120632	0.0257529	1.92e-06	20	21.9379
genus.Intestinimonas.id.2062	rs2930225	16	85327902	G	T	12003	0.0729524	0.0152948	1.35e-06	23	22.7466
genus.Intestinimonas.id.2062	rs4113676	20	6218922	A	C	3170	-0.218507	0.0490152	7.42e-06	9	19.8607
genus.Intestinimonas.id.2062	rs4784055	16	58818770	T	C	3193	-0.175324	0.038599	8.72e-07	9	20.6185
genus.Intestinimonas.id.2062	rs62240188	3	10611142	G	A	10252	0.130074	0.0267179	2.2e-06	17	23.6968
genus.Intestinimonas.id.2062	rs62427239	6	155737906	C	A	6385	0.162658	0.0367647	9.41e-06	13	19.5683
genus.Intestinimonas.id.2062	rs6934519	6	67200802	C	T	12089	0.0692373	0.0151154	8.57e-06	24	20.9784
genus.Intestinimonas.id.2062	rs716604	2	6514088	A	G	12090	0.0818068	0.0165992	8.57e-07	24	24.2846
genus.Intestinimonas.id.2062	rs7170984	15	93819735	T	C	12090	-0.0658116	0.0140767	2.98e-06	24	21.8539
genus.Intestinimonas.id.2062	rs72982915	2	140898088	C	T	5591	0.183158	0.0402743	4.91e-06	13	20.6748
genus.Lachnoclostridium.id.11308	rs1031599	3	66725825	G	T	17398	-0.078627	0.0175644	6.31e-06	23	20.0367
genus.Lachnoclostridium.id.11308	rs12566975	1	185091351	T	C	17921	-0.0468097	0.0105787	9.57e-06	24	19.5776
genus.Lachnoclostridium.id.11308	rs1528479	2	167244051	G	A	17477	-0.0497798	0.0111919	9.64e-06	23	19.781
genus.Lachnoclostridium.id.11308	rs1997204	12	102046595	T	C	14138	-0.108075	0.0242022	5.97e-06	17	19.9378
genus.Lachnoclostridium.id.11308	rs2385421	18	19743455	A	G	17903	0.0746186	0.0180734	7.14e-06	24	17.0438
genus.Lachnoclostridium.id.11308	rs3821998	4	38694566	C	A	17920	-0.0864066	0.0192519	6.72e-06	24	20.1417
genus.Lachnoclostridium.id.11308	rs4738679	8	59370320	G	A	17921	-0.0520267	0.011404	4.42e-06	24	20.8106
genus.Lachnoclostridium.id.11308	rs6112314	20	19300846	A	C	17842	-0.0561715	0.0108174	2.43e-07	23	26.961
genus.Lachnoclostridium.id.11308	rs615997	3	23037786	T	C	17911	0.0511752	0.0106491	2.03e-06	24	23.0913
genus.Lachnoclostridium.id.11308	rs62285313	3	177470032	A	G	16991	0.0864203	0.0181565	1.58e-06	22	22.6524
genus.Lachnoclostridium.id.11308	rs72829893	17	46694541	G	T	12404	0.117472	0.0268103	5.58e-06	15	19.1954
genus.Lachnoclostridium.id.11308	rs78068103	17	13816159	A	G	17477	0.0886199	0.0194248	3.67e-06	23	20.8113
genus.Lachnoclostridium.id.11308	rs789029	18	1053252	C	T	17922	-0.0641289	0.0137974	3.75e-06	24	21.6005
genus.Lachnospira.id.2004	rs13157098	5	176802250	A	G	15947	-0.0768058	0.0155312	5.99e-07	22	24.4525
genus.Lachnospira.id.2004	rs159484	4	111995627	G	A	16487	0.0794668	0.0176999	6.68e-06	24	20.1548
genus.Lachnospira.id.2004	rs2520509	12	91006514	A	G	16500	0.0519063	0.011578	7.42e-06	24	20.0966
genus.Lachnospira.id.2004	rs4923324	11	25962890	G	A	16490	-0.0617321	0.0133387	2.44e-06	24	21.4163
genus.Lachnospira.id.2004	rs56791201	2	57701660	T	C	16486	0.051823	0.0110697	2.93e-06	24	21.9141
genus.LachnospiraceaeFCS020group.id.11314	rs10093861	8	121244406	G	A	13772	-0.0568869	0.0121152	3.06e-06	24	22.0445
genus.LachnospiraceaeFCS020group.id.11314	rs1254846	10	44346094	G	A	13172	0.105963	0.0232501	5.6e-06	22	20.7677
genus.LachnospiraceaeFCS020group.id.11314	rs1363769	19	17865305	T	C	3555	-0.200628	0.0449372	1.58e-06	7	19.9218
genus.LachnospiraceaeFCS020group.id.11314	rs2322265	4	166588085	C	T	13772	-0.0666305	0.0141577	5.21e-06	24	22.1463
genus.LachnospiraceaeFCS020group.id.11314	rs2862811	3	165996415	T	C	13772	0.0564927	0.0121736	3.92e-06	24	21.532
genus.LachnospiraceaeFCS020group.id.11314	rs35035870	11	3248876	T	C	5642	-0.190615	0.0414403	2.62e-06	6	21.1503
genus.LachnospiraceaeFCS020group.id.11314	rs3999074	10	65563647	G	T	13772	-0.0550587	0.0121847	6.55e-06	24	20.4155
genus.LachnospiraceaeFCS020group.id.11314	rs4452603	6	71966268	T	G	13487	0.0604208	0.0135965	8.98e-06	22	19.745
genus.LachnospiraceaeFCS020group.id.11314	rs62140927	2	53523566	C	T	13771	0.0613709	0.0131055	2.38e-06	24	21.9259
genus.LachnospiraceaeFCS020group.id.11314	rs7249113	19	2571232	G	A	13534	0.0679483	0.0133496	3.72e-07	22	25.9034
genus.LachnospiraceaeFCS020group.id.11314	rs72793667	2	53946431	A	G	12396	-0.116881	0.0246589	1.63e-06	19	22.463
genus.LachnospiraceaeFCS020group.id.11314	rs9308097	4	165786478	A	G	13542	0.055381	0.0123659	7.47e-06	23	20.0541
genus.LachnospiraceaeFCS020group.id.11314	rs9788306	13	40419314	C	T	13772	-0.062804	0.0130744	1.39e-06	24	23.071
genus.LachnospiraceaeNC2004group.id.11316	rs117467633	17	21157406	T	C	5077	-0.169687	0.0383169	9.13e-06	13	19.6042
genus.LachnospiraceaeNC2004group.id.11316	rs12127733	1	234157721	G	A	6226	0.115182	0.0246006	3.11e-06	17	21.9146
genus.LachnospiraceaeNC2004group.id.11316	rs12208226	6	22725908	C	A	5620	-0.154739	0.0340372	9.75e-06	17	20.6603
genus.LachnospiraceaeNC2004group.id.11316	rs12863463	13	47512191	G	A	5516	-0.156365	0.0345372	6.04e-06	16	20.4903
genus.LachnospiraceaeNC2004group.id.11316	rs17067076	18	58229086	G	A	4449	-0.154631	0.0352194	5.61e-06	11	19.268
genus.LachnospiraceaeNC2004group.id.11316	rs1928659	9	29334137	T	C	5516	0.102522	0.0226445	6.17e-06	16	20.4904
genus.LachnospiraceaeNC2004group.id.11316	rs1929743	13	76829562	T	C	6330	0.0837206	0.0190318	9.06e-06	18	19.3449
genus.LachnospiraceaeNC2004group.id.11316	rs3756315	5	149544722	A	G	6328	-0.0883469	0.0188397	3.33e-06	18	21.9836
genus.LachnospiraceaeNC2004group.id.11316	rs6116753	20	5330700	G	A	6278	0.0994748	0.0209139	2.92e-06	17	22.616
genus.LachnospiraceaeND3007group.id.11317	rs2861203	3	172950553	G	A	15305	0.0572304	0.0127279	7.37e-06	24	20.2155
genus.LachnospiraceaeND3007group.id.11317	rs72776675	10	14137663	T	C	15302	-0.0647067	0.014797	8.72e-06	24	19.1203
genus.LachnospiraceaeND3007group.id.11317	rs9932954	16	1100633	A	G	15222	-0.0561864	0.0115984	1.25e-06	23	23.4643
genus.LachnospiraceaeNK4A136group.id.11319	rs10952110	7	8497922	G	T	16764	0.0487709	0.0109614	9.08e-06	23	19.794
genus.LachnospiraceaeNK4A136group.id.11319	rs11263806	17	35240097	A	G	17236	-0.0524615	0.0116758	5.07e-06	24	20.1864
genus.LachnospiraceaeNK4A136group.id.11319	rs12611395	19	21806125	A	G	16486	-0.0902532	0.0199652	5.83e-06	23	20.4326
genus.LachnospiraceaeNK4A136group.id.11319	rs160061	5	6116659	A	G	17234	0.0513831	0.0108094	2.12e-06	24	22.5936
genus.LachnospiraceaeNK4A136group.id.11319	rs28540839	8	84735080	A	C	16764	0.0508285	0.0110591	9.34e-06	23	21.1214
genus.LachnospiraceaeNK4A136group.id.11319	rs2880566	17	30016653	T	C	17232	0.0599578	0.0134693	5.61e-06	24	19.8132
genus.LachnospiraceaeNK4A136group.id.11319	rs4955932	3	55181375	T	C	17236	-0.0492283	0.0109388	7.05e-06	24	20.2508
genus.LachnospiraceaeNK4A136group.id.11319	rs59805249	5	90289997	T	C	15195	0.0936162	0.0207982	9.45e-06	21	20.2578
genus.LachnospiraceaeNK4A136group.id.11319	rs68104925	14	100177681	T	C	17227	-0.0549104	0.0115385	2.37e-06	24	22.6443
genus.LachnospiraceaeNK4A136group.id.11319	rs7073658	10	62175024	T	G	17236	-0.0499621	0.0109693	5.27e-06	24	20.7432
genus.LachnospiraceaeNK4A136group.id.11319	rs73044693	19	51256120	A	G	12773	-0.10758	0.0229884	3.57e-06	15	21.8965
genus.LachnospiraceaeNK4A136group.id.11319	rs7616165	3	190415145	G	T	4094	-0.230542	0.0483465	2.77e-06	8	22.7279
genus.LachnospiraceaeNK4A136group.id.11319	rs76193507	3	161749981	A	G	3578	-0.22973	0.0499776	2.93e-06	5	21.1175
genus.LachnospiraceaeNK4A136group.id.11319	rs7832116	8	4842929	A	G	17219	-0.0714756	0.0151703	3.57e-06	24	22.1961
genus.LachnospiraceaeNK4A136group.id.11319	rs954878	1	54578401	A	G	17227	-0.0520656	0.0109082	1.78e-06	24	22.7795
genus.LachnospiraceaeUCG001.id.11321	rs2050911	1	82384407	G	A	10148	0.0751466	0.0153934	1.11e-06	24	23.8266
genus.LachnospiraceaeUCG001.id.11321	rs2371284	12	56256262	T	C	9961	-0.0761893	0.0170127	7.56e-06	23	20.0519
genus.LachnospiraceaeUCG001.id.11321	rs437876	3	42568440	T	C	10150	0.0784637	0.0144768	7.17e-08	24	29.3703
genus.LachnospiraceaeUCG001.id.11321	rs4981345	14	21455973	T	C	9961	-0.0681973	0.0149831	6.09e-06	23	20.7129
genus.LachnospiraceaeUCG001.id.11321	rs573933	9	14477851	T	C	10150	-0.107898	0.0232346	3.11e-06	24	21.5612
genus.LachnospiraceaeUCG001.id.11321	rs62496417	7	96965504	T	G	10150	-0.0748504	0.0165681	5.88e-06	24	20.4061
genus.LachnospiraceaeUCG001.id.11321	rs7341608	8	56839500	T	C	9917	-0.0784757	0.0177648	9.48e-06	23	19.5103
genus.LachnospiraceaeUCG001.id.11321	rs74034332	16	79092359	G	A	6004	0.168045	0.0382637	3.33e-06	13	19.2813
genus.LachnospiraceaeUCG001.id.11321	rs78848836	1	53773248	A	G	9506	-0.118868	0.0259753	3.38e-06	20	20.9371
genus.LachnospiraceaeUCG001.id.11321	rs8104225	19	13962924	A	G	9908	0.0892098	0.0197665	8.04e-06	22	20.3647
genus.LachnospiraceaeUCG001.id.11321	rs9403580	6	145006780	C	T	10095	0.107801	0.0229777	3.47e-06	23	22.006
genus.LachnospiraceaeUCG001.id.11321	rs985416	3	148269083	C	T	9917	0.0970258	0.0181807	1.46e-07	23	28.4752
genus.LachnospiraceaeUCG004.id.11324	rs11128180	3	70592215	A	G	14466	0.0648288	0.0140126	4.52e-06	24	21.4011
genus.LachnospiraceaeUCG004.id.11324	rs12072562	1	105287469	T	C	9176	0.133104	0.0303566	7.07e-06	15	19.2212
genus.LachnospiraceaeUCG004.id.11324	rs12202257	6	78609654	G	A	14448	-0.0550876	0.0124186	7.03e-06	24	19.6745
genus.LachnospiraceaeUCG004.id.11324	rs12673420	7	71303007	G	A	14463	0.0554351	0.0118375	2.98e-06	24	21.9274
genus.LachnospiraceaeUCG004.id.11324	rs12747809	1	240359089	G	A	14464	-0.062197	0.0125685	8.65e-07	24	24.4858
genus.LachnospiraceaeUCG004.id.11324	rs12894272	14	40536481	A	G	14463	0.0579792	0.0125229	4.34e-06	24	21.4326
genus.LachnospiraceaeUCG004.id.11324	rs233486	6	14817584	A	G	13710	-0.0799088	0.017766	6.28e-06	23	20.2277
genus.LachnospiraceaeUCG004.id.11324	rs2444793	6	81318836	C	T	14463	-0.0542433	0.0118188	4.77e-06	24	21.0615
genus.LachnospiraceaeUCG004.id.11324	rs2726805	4	183247601	A	G	14466	0.0548397	0.0120844	6.3e-06	24	20.591
genus.LachnospiraceaeUCG004.id.11324	rs2882478	2	49904589	G	A	14466	-0.0577091	0.0118338	1.21e-06	24	23.7781
genus.LachnospiraceaeUCG004.id.11324	rs35182105	12	24572337	A	G	13170	-0.109724	0.024221	4.87e-06	21	20.519
genus.LachnospiraceaeUCG004.id.11324	rs62256516	3	70324294	G	A	14026	0.0592366	0.0132222	9.85e-06	23	20.0683
genus.LachnospiraceaeUCG004.id.11324	rs6656451	1	65990422	C	T	14458	-0.05436	0.011947	5.57e-06	24	20.7005
genus.LachnospiraceaeUCG004.id.11324	rs7629954	3	154242406	A	G	12568	0.108441	0.023825	5.77e-06	20	20.7134
genus.LachnospiraceaeUCG008.id.11328	rs10741777	11	19572557	T	C	7014	-0.0973842	0.0194791	7.69e-07	19	24.987
genus.LachnospiraceaeUCG008.id.11328	rs10793103	11	74391775	C	T	7014	0.0974344	0.0181279	9.35e-08	19	28.8805
genus.LachnospiraceaeUCG008.id.11328	rs10801803	1	90818872	G	A	7017	-0.117029	0.0243085	1.4e-06	19	23.1712
genus.LachnospiraceaeUCG008.id.11328	rs13024781	2	168628871	T	C	7016	-0.0798769	0.0168846	2.29e-06	19	22.3738
genus.LachnospiraceaeUCG008.id.11328	rs57091572	6	81214803	A	G	6950	-0.110443	0.0235801	2.86e-06	18	21.9309
genus.LachnospiraceaeUCG008.id.11328	rs57254474	8	23071054	G	A	7017	0.0886511	0.0199045	6.92e-06	19	19.8309
genus.LachnospiraceaeUCG008.id.11328	rs61944774	12	129539818	A	G	6000	0.179838	0.0393797	6.34e-06	14	20.8484
genus.LachnospiraceaeUCG008.id.11328	rs62277846	2	228100140	C	T	7016	0.102292	0.0212319	1.59e-06	19	23.2052
genus.LachnospiraceaeUCG008.id.11328	rs67078837	4	114220647	T	C	7016	-0.0845848	0.0170693	7.68e-07	19	24.5489
genus.LachnospiraceaeUCG008.id.11328	rs75356640	15	31697284	G	A	6423	0.136523	0.0303128	9.83e-06	16	20.2781
genus.LachnospiraceaeUCG008.id.11328	rs955844	16	84992314	A	C	6863	0.112064	0.0228369	1.81e-06	17	24.0731
genus.LachnospiraceaeUCG010.id.11330	rs10414815	19	42586245	T	C	11564	0.10453	0.0230253	4.24e-06	20	20.606
genus.LachnospiraceaeUCG010.id.11330	rs11192447	10	83848397	A	G	12695	0.126592	0.024345	4.69e-07	22	27.0349
genus.LachnospiraceaeUCG010.id.11330	rs12346653	9	92267239	C	T	12816	0.0657686	0.0139569	2.7e-06	23	22.2019
genus.LachnospiraceaeUCG010.id.11330	rs17730011	6	84772845	G	A	13226	-0.0702357	0.015706	7.85e-06	24	19.9949
genus.LachnospiraceaeUCG010.id.11330	rs2833528	21	33193567	C	T	13233	-0.0562148	0.0127763	9.92e-06	24	19.3564
genus.LachnospiraceaeUCG010.id.11330	rs336138	5	8146371	G	T	13236	0.0779543	0.0171865	7.48e-06	24	20.5701
genus.LachnospiraceaeUCG010.id.11330	rs4576377	7	81410263	A	C	13225	-0.0572001	0.0127043	7.63e-06	24	20.2687
genus.LachnospiraceaeUCG010.id.11330	rs72894957	2	185862591	G	A	4316	0.222263	0.0486425	5.68e-06	8	20.869
genus.LachnospiraceaeUCG010.id.11330	rs74315802	14	29872341	G	T	12715	0.0867262	0.0183477	3.19e-06	22	22.3393
genus.LachnospiraceaeUCG010.id.11330	rs9981767	21	44079875	A	C	12816	0.0655062	0.0131994	9.96e-07	23	24.6256
genus.Lactobacillus.id.1837	rs11674854	2	28903275	C	T	6655	-0.0852686	0.0176504	1.59e-06	23	23.3314
genus.Lactobacillus.id.1837	rs12693845	2	199312684	C	T	6958	-0.0805447	0.0177429	8.96e-06	24	20.6016
genus.Lactobacillus.id.1837	rs1530559	2	135755629	G	A	6655	0.0804001	0.0178207	4.93e-06	23	20.3484
genus.Lactobacillus.id.1837	rs16861661	1	18501459	G	A	5325	-0.183147	0.038148	1.28e-06	15	23.0405
genus.Lactobacillus.id.1837	rs62314653	4	109896462	C	A	5944	0.187692	0.0394585	2.24e-06	20	22.6185
genus.Lactobacillus.id.1837	rs7399658	13	23834968	G	A	6613	-0.107134	0.0221883	3.12e-06	22	23.3063
genus.Lactobacillus.id.1837	rs75127669	6	151027636	C	A	6840	0.139784	0.0310414	6.83e-06	22	20.2724
genus.Lactobacillus.id.1837	rs768253	8	69010103	T	G	6958	-0.079195	0.0171791	4.25e-06	24	21.2456
genus.Lactobacillus.id.1837	rs77478751	3	173151665	A	G	3669	-0.219886	0.0475759	7.33e-06	11	21.3493
genus.Lactobacillus.id.1837	rs921925	19	6928017	A	C	6952	0.0985077	0.0203229	9.72e-07	24	23.4879
genus.Lactococcus.id.1851	rs10417872	19	28767353	T	G	4056	0.118306	0.024522	1.29e-06	22	23.2641
genus.Lactococcus.id.1851	rs123059	17	2699935	T	C	3760	-0.13671	0.0274694	1.27e-06	20	24.7555
genus.Lactococcus.id.1851	rs12621813	2	31266049	G	A	4057	0.108423	0.0239978	6.61e-06	22	20.4025
genus.Lactococcus.id.1851	rs17168302	7	14650221	G	A	4023	0.191857	0.0424761	6.29e-06	21	20.3915
genus.Lactococcus.id.1851	rs2293361	2	54114864	C	T	3787	-0.199221	0.0430969	1.4e-06	19	21.3574
genus.Lactococcus.id.1851	rs4766997	12	113161438	C	T	4053	0.114599	0.023839	2.06e-06	22	23.0979
genus.Lactococcus.id.1851	rs55910161	10	71518643	C	T	3836	0.146426	0.0307367	2.36e-06	20	22.6827
genus.Lactococcus.id.1851	rs6674304	1	116887742	C	T	3869	0.200758	0.0442121	6.18e-06	21	20.608
genus.Lactococcus.id.1851	rs7992246	13	113472525	T	C	4057	0.104232	0.0230786	4.45e-06	22	20.3877
genus.Marvinbryantia.id.2005	rs11620597	13	86079090	T	C	11031	0.119479	0.0271688	7.8e-06	19	19.336
genus.Marvinbryantia.id.2005	rs1187983	1	58441860	C	T	11896	-0.0935456	0.0193174	2.02e-06	22	23.4463
genus.Marvinbryantia.id.2005	rs146541147	19	4542097	G	A	10778	0.118845	0.0268423	6.86e-06	18	19.5995
genus.Marvinbryantia.id.2005	rs2724813	10	12516924	A	G	11610	-0.0840769	0.0167551	6.28e-07	22	25.1759
genus.Marvinbryantia.id.2005	rs2842896	6	132881664	C	T	11709	-0.0649396	0.0131146	7.25e-07	22	24.515
genus.Marvinbryantia.id.2005	rs2863363	3	166039765	A	G	11950	0.0634861	0.0136323	3.11e-06	23	21.6844
genus.Marvinbryantia.id.2005	rs3125832	1	211400180	A	C	11709	0.0679323	0.015012	5.03e-06	22	20.4739
genus.Marvinbryantia.id.2005	rs61884471	11	45826561	G	A	11559	0.124426	0.0248431	1.01e-06	21	25.0806
genus.Marvinbryantia.id.2005	rs72948274	11	79518683	A	C	11561	-0.126354	0.0272212	3.26e-06	21	21.5421
genus.Marvinbryantia.id.2005	rs8006832	14	21577837	G	T	11412	-0.0952415	0.0216699	6.58e-06	20	19.3136
genus.Methanobrevibacter.id.123	rs10202904	2	125440268	T	G	3583	-0.112811	0.0239106	3.09e-06	16	22.2474
genus.Methanobrevibacter.id.123	rs1334944	10	112266046	T	C	3586	0.115197	0.0255492	7.61e-06	16	20.318
genus.Methanobrevibacter.id.123	rs4802933	19	52925820	A	G	3586	-0.135628	0.0308139	9.74e-06	16	19.3627
genus.Methanobrevibacter.id.123	rs6776814	3	15053083	T	C	3283	-0.188956	0.0419905	8.05e-06	14	20.2374
genus.Methanobrevibacter.id.123	rs76029318	13	41963791	T	C	3387	0.222849	0.0454319	1.08e-06	15	24.0459
genus.Methanobrevibacter.id.123	rs894996	4	104418307	C	A	3479	0.214213	0.0456045	3.82e-06	15	22.0509
genus.Odoribacter.id.952	rs10093869	8	1266824	A	G	14218	-0.0577795	0.0125389	3.67e-06	23	21.2308
genus.Odoribacter.id.952	rs10423795	19	49523088	C	T	14135	0.0550695	0.0121164	6.58e-06	22	20.6544
genus.Odoribacter.id.952	rs28417404	14	70944224	A	G	14698	-0.0726896	0.0161372	3.68e-06	24	20.2876
genus.Odoribacter.id.952	rs4793970	17	46763962	A	G	14687	-0.0576329	0.0129154	6.03e-06	24	19.9098
genus.Odoribacter.id.952	rs6856150	4	11907559	G	A	14597	0.0881922	0.0194146	6.06e-06	23	20.6321
genus.Odoribacter.id.952	rs74553962	8	69677480	T	G	11803	0.121449	0.0264106	9.49e-06	17	21.1426
genus.Odoribacter.id.952	rs77779484	12	67655943	G	A	11935	-0.133489	0.0268526	6.56e-07	20	24.7086
genus.Olsenella.id.822	rs1035588	2	150077190	A	G	3739	-0.108148	0.0236848	4.86e-06	14	20.8386
genus.Olsenella.id.822	rs17148768	10	10777085	G	A	3648	0.140434	0.0295602	2.2e-06	13	22.5576
genus.Olsenella.id.822	rs2759329	1	231960352	G	A	3739	-0.111131	0.0237218	3.43e-06	14	21.9353
genus.Olsenella.id.822	rs35225860	1	247642270	A	G	3630	-0.223604	0.0482391	3.87e-06	12	21.4743
genus.Olsenella.id.822	rs6046522	20	19969568	C	T	3705	0.122938	0.0269928	4.48e-06	13	20.7322
genus.Olsenella.id.822	rs61090148	4	174810498	A	G	3739	-0.104783	0.0231343	6.44e-06	14	20.5039
genus.Olsenella.id.822	rs62112538	19	4925018	C	T	3630	-0.19943	0.0407033	1.19e-06	12	23.993
genus.Olsenella.id.822	rs72691585	9	21884425	C	A	3078	-0.249079	0.0520814	2.95e-06	12	22.8573
genus.Olsenella.id.822	rs7540303	1	179629191	C	T	3739	0.108044	0.023638	5.32e-06	14	20.8808
genus.Olsenella.id.822	rs8066522	17	59632873	G	A	3739	-0.106529	0.0240379	9.7e-06	14	19.6295
genus.Olsenella.id.822	rs9460691	6	10422207	C	A	3739	0.119966	0.0268645	7.28e-06	14	19.9308
genus.Oscillibacter.id.2063	rs11627628	14	21479605	T	C	8486	0.143961	0.0290223	1.01e-06	21	24.5992
genus.Oscillibacter.id.2063	rs11990279	8	11116314	T	C	8528	-0.0824934	0.0180457	4.94e-06	22	20.8923
genus.Oscillibacter.id.2063	rs12649930	4	3656291	T	G	8794	0.121589	0.0259612	4.09e-06	21	21.93
genus.Oscillibacter.id.2063	rs133832	22	44834707	A	C	8926	-0.0795527	0.0162411	1.15e-06	23	23.9874
genus.Oscillibacter.id.2063	rs16866406	2	179457147	A	G	8930	0.0988765	0.0208795	3.08e-06	23	22.4206
genus.Oscillibacter.id.2063	rs16934185	9	1798324	A	G	8492	-0.129568	0.028157	4.38e-06	21	21.1698
genus.Oscillibacter.id.2063	rs234108	1	184942671	A	G	8694	0.0749553	0.0152632	9.16e-07	22	24.1109
genus.Oscillibacter.id.2063	rs36095275	14	32270129	C	T	8694	-0.0752368	0.0156861	1.4e-06	22	23.0001
genus.Oscillibacter.id.2063	rs4506202	8	21598077	A	G	8694	-0.0711323	0.0152261	3.21e-06	22	21.8201
genus.Oscillibacter.id.2063	rs61883564	11	79013843	A	G	8930	-0.101351	0.0221016	3.39e-06	23	21.024
genus.Oscillibacter.id.2063	rs62206502	20	18003390	C	A	8883	-0.0681423	0.0151349	6.6e-06	22	20.2664
genus.Oscillibacter.id.2063	rs75453768	10	116469806	G	T	8256	0.12212	0.0268629	5.35e-06	20	20.6615
genus.Oscillibacter.id.2063	rs9393920	6	28580593	A	G	8930	-0.0744662	0.0151081	9.92e-07	23	24.2885
genus.Oscillospira.id.2064	rs12206468	6	18093691	G	A	9554	-0.133016	0.0269733	1.04e-06	21	24.3134
genus.Oscillospira.id.2064	rs12925026	16	89792856	T	C	8200	0.13559	0.030678	9.31e-06	18	19.5297
genus.Oscillospira.id.2064	rs1954532	14	28151415	T	C	9841	-0.0826246	0.0175252	2.27e-06	23	22.2232
genus.Oscillospira.id.2064	rs28889936	4	89483300	A	C	9758	0.114051	0.0252838	3.37e-06	23	20.3433
genus.Oscillospira.id.2064	rs62422654	6	170474630	C	T	9769	0.0898456	0.0198088	6.47e-06	22	20.5678
genus.Oscillospira.id.2064	rs72866977	6	56160483	A	C	9098	-0.130569	0.0281674	5.63e-06	19	21.4828
genus.Oscillospira.id.2064	rs751183	1	76803093	T	C	9841	-0.0774322	0.0172216	6.85e-06	23	20.2121
genus.Oscillospira.id.2064	rs8076323	17	14881860	A	G	10193	0.0715392	0.0156539	5.61e-06	24	20.8814
genus.Oxalobacter.id.2978	rs10464997	8	20902693	G	A	4650	0.137691	0.0294804	3.3e-06	22	21.8051
genus.Oxalobacter.id.2978	rs11108500	12	96819204	A	G	4303	-0.199099	0.0427327	3.74e-06	19	21.6979
genus.Oxalobacter.id.2978	rs111966731	15	93941937	T	C	3931	0.213114	0.047162	7.3e-06	16	20.4089
genus.Oxalobacter.id.2978	rs12002250	9	19682558	A	C	4297	0.217122	0.0466317	1.42e-06	19	21.6693
genus.Oxalobacter.id.2978	rs1569853	6	38550301	T	C	4492	-0.138078	0.0296981	3.65e-06	20	21.607
genus.Oxalobacter.id.2978	rs36057338	4	189935314	G	T	4244	0.207847	0.0421439	8.8e-07	20	24.3116
genus.Oxalobacter.id.2978	rs3862635	11	126582578	C	T	4469	-0.172142	0.0394026	9.19e-06	19	19.0778
genus.Oxalobacter.id.2978	rs4428215	3	171947435	G	A	4655	0.130293	0.0242237	7.51e-08	22	28.9183
genus.Oxalobacter.id.2978	rs6000536	22	37421469	C	T	4654	-0.130992	0.0253804	2.06e-07	22	26.626
genus.Oxalobacter.id.2978	rs6993398	8	115560689	G	A	4656	0.127217	0.0278855	7.13e-06	22	20.8041
genus.Oxalobacter.id.2978	rs736744	9	87514407	C	T	4655	0.117882	0.0211262	2.57e-08	22	31.1218
genus.Parabacteroides.id.954	rs114567323	3	52354847	T	C	5859	0.186478	0.0405199	5.65e-06	7	21.1723
genus.Parabacteroides.id.954	rs115602804	3	191572365	G	A	16394	0.10308	0.0222736	1.93e-06	22	21.4149
genus.Parabacteroides.id.954	rs4236095	6	47368687	G	A	16383	0.0761961	0.0157042	1.93e-06	22	23.5387
genus.Parabacteroides.id.954	rs60884758	9	2217340	C	T	17293	-0.0702667	0.0142249	5.71e-07	24	24.3978
genus.Parabacteroides.id.954	rs6657302	1	85585609	T	C	16552	-0.10452	0.0225521	9.76e-06	21	21.4768
genus.Parabacteroides.id.954	rs7298818	12	56396953	C	T	16510	0.0888832	0.0200902	8.54e-06	23	19.5712
genus.Paraprevotella.id.962	rs10842464	12	25249743	T	C	7178	-0.0758215	0.0172568	6.6e-06	24	19.2994
genus.Paraprevotella.id.962	rs140997932	3	149298792	T	C	6187	-0.162376	0.0354178	2.11e-06	18	21.0115
genus.Paraprevotella.id.962	rs145020347	11	114526679	A	G	6859	-0.12465	0.0262323	4.03e-06	22	22.5727
genus.Paraprevotella.id.962	rs17109926	12	71978728	A	G	7179	-0.0988335	0.0216172	6.75e-06	24	20.8973
genus.Paraprevotella.id.962	rs17785622	6	83459314	A	G	3288	0.248065	0.0524304	1.93e-06	9	22.3718
genus.Paraprevotella.id.962	rs2081023	5	174606261	A	G	7178	-0.122561	0.0236507	2.64e-07	24	26.8468
genus.Paraprevotella.id.962	rs3008582	1	195971173	T	C	7175	0.10572	0.0227246	4.36e-06	24	21.6373
genus.Paraprevotella.id.962	rs3801748	7	81759508	G	A	7179	0.0779721	0.0171691	5.2e-06	24	20.6187
genus.Paraprevotella.id.962	rs4756632	11	41079703	G	T	7179	-0.138905	0.0289897	3.82e-06	24	22.9525
genus.Paraprevotella.id.962	rs4767113	12	114131978	C	T	6900	0.0882466	0.018382	2.14e-06	23	23.0402
genus.Paraprevotella.id.962	rs7240324	18	69623804	T	G	6900	-0.10229	0.0226948	5.96e-06	23	20.3091
genus.Paraprevotella.id.962	rs9900242	17	69135631	A	G	6900	-0.0852967	0.0175212	1.14e-06	23	23.6926
genus.Parasutterella.id.2892	rs10899911	10	44293839	A	G	11386	-0.0717102	0.0148151	1.15e-06	24	23.4247
genus.Parasutterella.id.2892	rs11715853	3	30163689	G	A	11386	-0.0662952	0.0146114	6.23e-06	24	20.5828
genus.Parasutterella.id.2892	rs2090816	6	137615592	A	C	11385	0.0840967	0.0177315	2.9e-06	24	22.4901
genus.Parasutterella.id.2892	rs35055552	8	114804024	T	C	9970	0.109554	0.0235433	3.35e-06	19	21.649
genus.Parasutterella.id.2892	rs55877868	17	14692867	A	C	10588	-0.104458	0.0228089	2.87e-06	21	20.9696
genus.Parasutterella.id.2892	rs62273907	3	156550415	A	G	3691	0.229468	0.0502262	5.88e-06	8	20.8617
genus.Parasutterella.id.2892	rs6809952	3	193896709	G	A	11077	-0.0684957	0.0150892	8.13e-06	23	20.6024
genus.Parasutterella.id.2892	rs6828768	4	65556925	C	T	11386	0.0636852	0.0132645	1.78e-06	24	23.0472
genus.Parasutterella.id.2892	rs7303158	12	5275540	C	T	11386	0.0646859	0.0134256	1.33e-06	24	23.2101
genus.Parasutterella.id.2892	rs7311004	12	53260710	T	C	11384	-0.0617522	0.0136438	5.92e-06	24	20.4812
genus.Parasutterella.id.2892	rs7572229	2	72235444	G	A	11383	0.066273	0.0132736	6.32e-07	24	24.9242
genus.Parasutterella.id.2892	rs78383039	2	178954708	T	C	9174	-0.146315	0.0297119	1.57e-06	18	24.2448
genus.Parasutterella.id.2892	rs8039785	15	67316307	T	G	11383	0.0618345	0.0133	3.62e-06	24	21.6113
genus.Parasutterella.id.2892	rs823424	8	16674526	G	A	11386	-0.0713448	0.0156958	4.95e-06	24	20.6576
genus.Peptococcus.id.2037	rs10031059	4	35358594	T	C	5526	-0.121167	0.0225844	1.24e-07	22	28.7734
genus.Peptococcus.id.2037	rs11001941	10	78716030	G	A	5607	-0.195611	0.0392217	1.33e-06	21	24.8645
genus.Peptococcus.id.2037	rs12069354	1	216223782	C	T	5352	0.16763	0.03795	9.28e-06	21	19.5036
genus.Peptococcus.id.2037	rs2054133	2	33691809	G	A	5657	0.0895433	0.0188332	2.14e-06	23	22.5978
genus.Peptococcus.id.2037	rs36121075	20	43118017	A	G	5301	-0.14067	0.030628	6.99e-06	19	21.0864
genus.Peptococcus.id.2037	rs5770862	22	50973113	T	C	5431	0.162018	0.0356813	3.22e-06	20	20.6103
genus.Peptococcus.id.2037	rs6918730	6	99020289	G	A	5656	0.135311	0.0289742	1.15e-06	23	21.8015
genus.Peptococcus.id.2037	rs7033353	9	104595848	T	G	5657	0.090152	0.018995	2.22e-06	23	22.5174
genus.Peptococcus.id.2037	rs72850165	11	968356	T	C	5627	-0.134304	0.0300423	5.74e-06	22	19.9782
genus.Peptococcus.id.2037	rs74592222	1	75971700	G	A	5329	0.137957	0.0302965	8.55e-06	20	20.7272
genus.Peptococcus.id.2037	rs77614201	13	89245906	T	C	5329	-0.175864	0.0387523	5.68e-06	20	20.5871
genus.Peptococcus.id.2037	rs77681628	13	91182556	C	T	4842	0.200307	0.0387328	2.69e-07	16	26.7336
genus.Phascolarctobacterium.id.2168	rs11929846	4	17051156	T	C	11114	-0.0697199	0.0157969	8.88e-06	24	19.4756
genus.Phascolarctobacterium.id.2168	rs12618201	2	174436533	A	G	11113	0.0641657	0.0138202	3.38e-06	24	21.5526
genus.Phascolarctobacterium.id.2168	rs1264476	8	102434276	T	G	11104	0.0767335	0.0166041	4.3e-06	24	21.353
genus.Phascolarctobacterium.id.2168	rs130483	22	47942612	A	G	11096	0.0655056	0.0143596	6.79e-06	24	20.8064
genus.Phascolarctobacterium.id.2168	rs28525131	14	21358155	G	A	10457	-0.118657	0.0269048	8.23e-06	20	19.4466
genus.Phascolarctobacterium.id.2168	rs56069061	3	168339417	G	A	11007	-0.111306	0.0230694	1.87e-06	23	23.2746
genus.Phascolarctobacterium.id.2168	rs56157888	4	183252836	A	C	10031	0.0954864	0.0193976	1.09e-06	21	24.227
genus.Phascolarctobacterium.id.2168	rs74540770	3	186553389	G	A	9403	-0.121014	0.0258621	3.6e-06	20	21.8905
genus.Phascolarctobacterium.id.2168	rs75882962	12	53098742	T	C	10710	0.0968661	0.0190575	3.19e-07	23	25.8303
genus.Phascolarctobacterium.id.2168	rs7982713	13	71376322	G	A	10710	0.0726922	0.0163201	9.72e-06	23	19.8358
genus.Prevotella7.id.11182	rs118038478	16	47237609	A	G	3295	0.205676	0.0468917	7.85e-06	18	19.2269
genus.Prevotella7.id.11182	rs12124567	1	3343802	A	G	3283	-0.121281	0.0275017	9.49e-06	20	19.4358
genus.Prevotella7.id.11182	rs12195431	6	91019654	T	C	3489	0.196528	0.0442322	8.73e-06	22	19.7298
genus.Prevotella7.id.11182	rs2240542	2	242066314	C	T	3489	0.12085	0.0261776	4.84e-06	22	21.3002
genus.Prevotella7.id.11182	rs2918132	10	133000320	C	T	3318	-0.114648	0.0254916	6.42e-06	21	20.2153
genus.Prevotella7.id.11182	rs430270	3	60474379	A	C	3318	0.139155	0.0297055	2.87e-06	21	21.9312
genus.Prevotella7.id.11182	rs57404562	2	12101762	C	A	3487	0.155486	0.0316057	6.22e-07	22	24.1883
genus.Prevotella7.id.11182	rs79263163	11	39821773	A	C	3489	-0.143982	0.031501	7.51e-06	22	20.8795
genus.Prevotella7.id.11182	rs9426434	1	29736216	T	C	3318	-0.123657	0.0278514	9.72e-06	21	19.7007
genus.Prevotella7.id.11182	rs9608249	22	24613952	A	G	3482	-0.158213	0.0336317	2.07e-06	22	22.1176
genus.Prevotella7.id.11182	rs9959718	18	71442664	G	A	3489	0.133012	0.0275361	1.9e-06	22	23.3199
genus.Prevotella9.id.11183	rs111509883	19	639161	T	C	6960	0.171131	0.0347624	1.24e-06	14	24.2276
genus.Prevotella9.id.11183	rs11685699	2	11232685	C	T	8342	-0.141357	0.0295665	2.03e-06	20	22.8525
genus.Prevotella9.id.11183	rs117271932	22	44236460	A	G	4878	0.208089	0.0440393	2.82e-06	12	22.3171
genus.Prevotella9.id.11183	rs12648235	4	161115744	T	C	10271	0.0785902	0.0177676	7.39e-06	24	19.5613
genus.Prevotella9.id.11183	rs1304512	5	63736025	G	A	9790	0.0761593	0.0165885	5.29e-06	23	21.0739
genus.Prevotella9.id.11183	rs2104588	10	12497581	T	C	9268	0.105558	0.023773	8.13e-06	22	19.7117
genus.Prevotella9.id.11183	rs2495052	1	14161251	A	G	9790	0.0838978	0.0188523	8.97e-06	23	19.8008
genus.Prevotella9.id.11183	rs2683313	8	19115604	A	G	10260	-0.0724576	0.0151603	1.69e-06	24	22.8386
genus.Prevotella9.id.11183	rs4968431	17	59421778	G	T	10271	0.0640113	0.0144162	8.58e-06	24	19.7118
genus.Prevotella9.id.11183	rs7237249	18	71992502	C	T	10271	-0.0823764	0.0182126	8.93e-06	24	20.454
genus.Prevotella9.id.11183	rs72815774	2	91954502	T	C	5728	-0.176186	0.0393068	8.78e-06	14	20.0842
genus.Prevotella9.id.11183	rs746764	20	21470713	T	C	9385	-0.0915772	0.0193245	2.04e-06	21	22.4526
genus.Prevotella9.id.11183	rs7976209	12	1794470	T	C	10263	-0.0870786	0.0197951	7.28e-06	24	19.3475
genus.Prevotella9.id.11183	rs9428102	1	118852817	A	G	10264	-0.0778844	0.0176068	4.62e-06	24	19.5639
genus.Prevotella9.id.11183	rs9613013	22	26152738	G	A	9790	0.0917591	0.0202697	6.1e-06	23	20.4888
genus.RikenellaceaeRC9gutgroup.id.11191	rs12501673	4	163830516	A	G	3334	0.116395	0.0262253	6.29e-06	18	19.6865
genus.RikenellaceaeRC9gutgroup.id.11191	rs17032291	4	155865671	T	C	3206	-0.169579	0.0368251	6.61e-06	16	21.1925
genus.RikenellaceaeRC9gutgroup.id.11191	rs17582787	4	149562638	A	G	3320	-0.157739	0.0339924	3.55e-06	17	21.5206
genus.RikenellaceaeRC9gutgroup.id.11191	rs2074881	19	1970021	T	C	3315	-0.142236	0.032391	9.45e-06	17	19.2712
genus.RikenellaceaeRC9gutgroup.id.11191	rs2900503	9	112657543	G	T	3320	-0.172329	0.0326671	1.55e-07	17	27.8121
genus.RikenellaceaeRC9gutgroup.id.11191	rs2998141	10	135010198	T	C	3330	-0.136346	0.0293073	4.42e-06	18	21.631
genus.RikenellaceaeRC9gutgroup.id.11191	rs4270579	4	84698188	G	A	3331	-0.118021	0.0271041	5.46e-06	18	18.9491
genus.RikenellaceaeRC9gutgroup.id.11191	rs4717843	7	73334987	G	T	3220	-0.119376	0.0260548	4.72e-06	17	20.9792
genus.RikenellaceaeRC9gutgroup.id.11191	rs7712231	5	31406285	A	G	3334	0.156284	0.0350462	7.97e-06	18	19.874
genus.RikenellaceaeRC9gutgroup.id.11191	rs80309088	6	165668732	G	A	3170	0.17405	0.0383423	4.56e-06	16	20.5929
genus.RikenellaceaeRC9gutgroup.id.11191	rs9887954	1	164800873	G	A	3330	-0.114849	0.0249013	4.81e-06	18	21.2595
genus.Romboutsia.id.11347	rs10091895	8	3391361	T	C	14188	-0.0649918	0.0145501	6.62e-06	23	19.9491
genus.Romboutsia.id.11347	rs10279978	7	5319387	A	G	14143	-0.0622202	0.0127675	1.17e-06	22	23.7458
genus.Romboutsia.id.11347	rs11221428	11	99665050	T	C	14187	-0.0726779	0.0158263	6.49e-06	23	21.0855
genus.Romboutsia.id.11347	rs16843578	1	171903885	C	T	14186	-0.0875276	0.0196779	5.08e-06	23	19.7821
genus.Romboutsia.id.11347	rs28603357	7	106406824	T	C	3693	-0.214911	0.0474739	8.52e-06	8	20.482
genus.Romboutsia.id.11347	rs34302036	7	78136725	A	G	14185	0.0550261	0.0120835	5.88e-06	23	20.7345
genus.Romboutsia.id.11347	rs61841503	10	17019559	G	A	13568	0.092888	0.0171454	4e-08	22	29.3467
genus.Romboutsia.id.11347	rs62504452	7	145760298	A	G	14178	-0.0710048	0.0156654	4.66e-06	23	20.5414
genus.Romboutsia.id.11347	rs7109293	11	133834657	A	G	14141	0.0919112	0.0205738	6.98e-06	22	19.9547
genus.Romboutsia.id.11347	rs75200530	8	5088054	T	G	5246	-0.190644	0.0421065	5.07e-06	9	20.492
genus.Romboutsia.id.11347	rs75987356	2	16066705	G	A	10466	-0.129578	0.0280454	6.71e-06	15	21.3431
genus.Romboutsia.id.11347	rs77702691	13	88725540	A	G	12487	-0.094406	0.0208544	7.37e-06	19	20.4895
genus.Romboutsia.id.11347	rs9389266	6	135411737	T	G	14187	0.0722815	0.0162353	9.38e-06	23	19.8185
genus.Romboutsia.id.11347	rs9567264	13	32720756	C	T	14180	0.0580018	0.0127495	5.76e-06	23	20.6937
genus.Roseburia.id.2012	rs12740451	1	95178974	T	C	17837	0.0697527	0.0153607	7.34e-06	24	20.6181
genus.Roseburia.id.2012	rs16910295	11	12009569	T	C	16648	-0.0980434	0.020957	2.91e-06	21	21.884
genus.Roseburia.id.2012	rs2160994	12	50650057	T	C	17444	0.0550687	0.0112481	9.7e-07	23	23.9663
genus.Roseburia.id.2012	rs2943022	5	89598914	T	C	17854	0.0493786	0.0106763	4.11e-06	24	21.3887
genus.Roseburia.id.2012	rs302266	1	194183650	T	C	17056	-0.0777312	0.0172985	8.13e-06	23	20.1893
genus.Roseburia.id.2012	rs329182	5	125076494	T	C	17854	0.0690327	0.0152884	5.9e-06	24	20.3862
genus.Roseburia.id.2012	rs55858165	15	86512809	A	C	5447	0.179284	0.0404954	9.99e-06	10	19.5936
genus.Roseburia.id.2012	rs57466170	15	37859065	C	T	17333	0.0741405	0.0171601	8.3e-06	22	18.6647
genus.Roseburia.id.2012	rs6445851	3	57116228	G	A	17851	-0.0497336	0.0108158	3.53e-06	24	21.1413
genus.Roseburia.id.2012	rs6930661	6	12774611	C	T	16945	-0.0961587	0.0204975	2.48e-06	22	22.0052
genus.Roseburia.id.2012	rs75326254	6	166170836	C	T	15893	-0.104628	0.0230897	7.5e-06	20	20.5307
genus.Roseburia.id.2012	rs78753150	5	144135655	A	C	16303	0.0968739	0.0214067	9.98e-06	20	20.4768
genus.Roseburia.id.2012	rs9300744	13	103117486	C	T	17854	-0.0588452	0.0126228	4.75e-06	24	21.7301
genus.Ruminiclostridium5.id.11355	rs10827477	10	35262588	A	G	17391	-0.0547387	0.0115163	2.19e-06	24	22.5896
genus.Ruminiclostridium5.id.11355	rs113753996	5	32477664	T	C	16680	0.0820689	0.0174463	3.99e-06	23	22.1259
genus.Ruminiclostridium5.id.11355	rs1223978	13	108775162	T	C	17381	0.0484169	0.0108254	8.16e-06	24	20.0011
genus.Ruminiclostridium5.id.11355	rs1492620	6	50405920	T	C	17397	-0.0830505	0.0180073	3.53e-06	24	21.2685
genus.Ruminiclostridium5.id.11355	rs2791343	8	131316030	T	C	17392	0.051717	0.0113369	5.54e-06	24	20.808
genus.Ruminiclostridium5.id.11355	rs2833828	21	33811886	G	A	17397	0.0489617	0.0108702	6.82e-06	24	20.2856
genus.Ruminiclostridium5.id.11355	rs4955951	3	55243531	A	G	17397	-0.0713749	0.0165826	9.96e-06	24	18.524
genus.Ruminiclostridium5.id.11355	rs6121460	20	60293505	G	A	17318	0.0932955	0.0199206	2.64e-06	23	21.9314
genus.Ruminiclostridium5.id.11355	rs79968837	20	41177956	A	G	16602	-0.0950311	0.0193507	1.15e-06	20	24.1148
genus.Ruminiclostridium5.id.11355	rs8053158	16	86769909	A	G	17397	-0.0740543	0.0159151	5.9e-06	24	21.6487
genus.Ruminiclostridium6.id.11356	rs10829821	10	132651293	T	C	12802	-0.097606	0.0216072	3.47e-06	22	20.4026
genus.Ruminiclostridium6.id.11356	rs116969552	10	128214403	A	G	6824	-0.166823	0.0376681	9.16e-06	9	19.6081
genus.Ruminiclostridium6.id.11356	rs11992182	8	79766499	A	C	13381	0.0625299	0.0137876	4.65e-06	24	20.5653
genus.Ruminiclostridium6.id.11356	rs35362464	4	36478011	C	A	13308	0.0720077	0.0165387	8.99e-06	23	18.9536
genus.Ruminiclostridium6.id.11356	rs61060922	16	72136154	T	G	8955	0.15913	0.0322283	1.09e-06	13	24.3741
genus.Ruminiclostridium6.id.11356	rs663262	11	86179076	T	C	7876	-0.13498	0.0310715	3.39e-06	16	18.8672
genus.Ruminiclostridium6.id.11356	rs67479537	19	10115515	T	C	11613	0.118994	0.026487	9.3e-06	17	20.1795
genus.Ruminiclostridium6.id.11356	rs72991535	18	76018244	T	G	9642	0.135604	0.0295174	4.95e-06	15	21.1007
genus.Ruminiclostridium6.id.11356	rs73176030	7	101271282	T	C	13378	0.058665	0.013208	7.29e-06	24	19.7252
genus.Ruminiclostridium6.id.11356	rs77193512	11	40289063	A	G	13380	0.0736533	0.0153163	1.3e-06	24	23.1211
genus.Ruminiclostridium6.id.11356	rs792058	2	5548605	G	A	12933	0.0554234	0.0125423	8.58e-06	23	19.5238
genus.Ruminiclostridium6.id.11356	rs79968172	1	240503826	G	A	12802	0.11614	0.0243083	1.66e-06	22	22.8235
genus.Ruminiclostridium6.id.11356	rs9555756	13	111703249	A	C	13369	-0.0804138	0.0176692	7.1e-06	24	20.7092
genus.Ruminiclostridium9.id.11357	rs115044523	7	47013498	G	A	16107	-0.0980026	0.0202616	2.37e-06	22	23.3922
genus.Ruminiclostridium9.id.11357	rs12040548	1	247710285	G	T	16721	0.0570422	0.0122359	3.15e-06	24	21.7304
genus.Ruminiclostridium9.id.11357	rs6082461	20	2210530	A	C	16650	0.0586425	0.0131004	4.87e-06	23	20.0357
genus.Ruminiclostridium9.id.11357	rs7137760	12	10702414	C	T	16722	0.050797	0.0112182	7.07e-06	24	20.501
genus.Ruminiclostridium9.id.11357	rs74303178	8	14697544	T	C	16706	0.0532742	0.0119274	7.92e-06	24	19.9477
genus.Ruminiclostridium9.id.11357	rs78191726	6	67655320	T	C	16039	0.0944998	0.0210206	7.58e-06	23	20.2077
genus.Ruminiclostridium9.id.11357	rs918449	19	34371198	A	G	16725	-0.0950908	0.0197177	2.56e-06	24	23.2548
genus.Ruminiclostridium9.id.11357	rs9522712	13	90441578	T	C	16725	0.0699728	0.0154939	4.66e-06	24	20.3932
genus.Ruminiclostridium9.id.11357	rs9809789	3	29179983	C	T	16025	-0.0717454	0.0159673	8.72e-06	23	20.1869
genus.RuminococcaceaeNK4A214group.id.11358	rs10178772	2	235561254	G	T	15268	0.0714394	0.0162124	7.72e-06	24	19.4145
genus.RuminococcaceaeNK4A214group.id.11358	rs11241747	5	123846318	C	T	14822	0.0533858	0.0120035	6.59e-06	23	19.7779
genus.RuminococcaceaeNK4A214group.id.11358	rs11586410	1	157338888	G	A	14822	-0.0863422	0.0169937	3.66e-07	23	25.8114
genus.RuminococcaceaeNK4A214group.id.11358	rs12642039	4	159932022	T	C	15276	-0.0553003	0.0119397	3.43e-06	24	21.449
genus.RuminococcaceaeNK4A214group.id.11358	rs12731	2	239087912	A	G	15288	-0.0527684	0.0115053	4.87e-06	24	21.0326
genus.RuminococcaceaeNK4A214group.id.11358	rs13087692	3	84725039	T	G	15288	0.0574623	0.012594	8.69e-06	24	20.8154
genus.RuminococcaceaeNK4A214group.id.11358	rs136761	22	49796014	G	A	14822	-0.0587521	0.0119155	8.15e-07	23	24.3089
genus.RuminococcaceaeNK4A214group.id.11358	rs147475196	3	26509287	A	G	9917	-0.133769	0.0295196	4.72e-06	12	20.5305
genus.RuminococcaceaeNK4A214group.id.11358	rs35559912	5	35288938	T	C	13976	-0.0925071	0.0203674	4.89e-06	20	20.6261
genus.RuminococcaceaeNK4A214group.id.11358	rs4814689	20	18030357	C	T	14009	-0.1083	0.0230708	4.55e-06	19	22.0329
genus.RuminococcaceaeNK4A214group.id.11358	rs5994253	22	17793012	A	G	15288	-0.0811302	0.0157621	2.35e-07	24	26.4899
genus.RuminococcaceaeNK4A214group.id.11358	rs62027366	16	24073806	T	C	14822	0.0615389	0.0137612	6.58e-06	23	19.9954
genus.RuminococcaceaeNK4A214group.id.11358	rs6681678	1	100248591	C	T	13031	-0.100174	0.024	9.05e-06	19	17.4189
genus.RuminococcaceaeNK4A214group.id.11358	rs7573569	2	141897042	T	C	14822	0.107739	0.0233638	3.23e-06	23	21.2616
genus.RuminococcaceaeUCG002.id.11360	rs10916131	1	227563126	C	T	17097	-0.069333	0.0146753	2.87e-06	24	22.3179
genus.RuminococcaceaeUCG002.id.11360	rs10927423	1	14732458	C	A	17096	-0.0713617	0.0147712	8.5e-07	24	23.3371
genus.RuminococcaceaeUCG002.id.11360	rs10964441	9	20131746	G	A	5346	-0.14906	0.034486	7.45e-06	8	18.6756
genus.RuminococcaceaeUCG002.id.11360	rs113147300	9	114066670	A	G	16370	-0.075842	0.0164562	7.69e-06	23	21.2377
genus.RuminococcaceaeUCG002.id.11360	rs11607472	11	43344751	A	G	16282	-0.0780229	0.0176325	7.19e-06	22	19.5778
genus.RuminococcaceaeUCG002.id.11360	rs116974815	11	111712942	C	A	5819	-0.189731	0.0396566	2.03e-06	8	22.882
genus.RuminococcaceaeUCG002.id.11360	rs11750293	5	123822114	G	T	17094	-0.0578304	0.0120512	1.76e-06	24	23.0249
genus.RuminococcaceaeUCG002.id.11360	rs12463378	19	54475808	A	G	16994	-0.0522061	0.0112086	2.96e-06	23	21.6912
genus.RuminococcaceaeUCG002.id.11360	rs15256	10	73820548	C	T	17095	0.0732376	0.016834	9.46e-06	24	18.9253
genus.RuminococcaceaeUCG002.id.11360	rs55793120	12	47384118	T	C	11669	0.137396	0.027414	4.81e-07	13	25.1148
genus.RuminococcaceaeUCG002.id.11360	rs56030423	15	90780618	G	A	14937	-0.0982874	0.0216344	6.3e-06	20	20.637
genus.RuminococcaceaeUCG002.id.11360	rs57079348	13	87920450	T	G	16372	-0.076573	0.017282	7.22e-06	23	19.6296
genus.RuminococcaceaeUCG002.id.11360	rs6542556	2	120757853	A	G	17094	0.050974	0.011406	7.86e-06	24	19.97
genus.RuminococcaceaeUCG002.id.11360	rs6793778	3	24045453	C	T	17094	-0.0558706	0.0125258	9.81e-06	24	19.8932
genus.RuminococcaceaeUCG002.id.11360	rs7120052	11	86335459	A	C	17097	0.0624796	0.0135523	1.97e-06	24	21.252
genus.RuminococcaceaeUCG002.id.11360	rs7155595	14	77502546	C	A	17084	0.0569929	0.0116986	1.15e-06	24	23.7312
genus.RuminococcaceaeUCG002.id.11360	rs7249614	19	43637890	A	G	16651	-0.0492778	0.0110807	9.07e-06	23	19.7751
genus.RuminococcaceaeUCG002.id.11360	rs7342369	12	129451330	C	A	16651	-0.0527803	0.0116023	5.66e-06	23	20.6919
genus.RuminococcaceaeUCG002.id.11360	rs76847269	5	141014951	A	G	7654	0.163508	0.0356151	5.17e-06	10	21.0716
genus.RuminococcaceaeUCG002.id.11360	rs77564310	15	80713184	A	C	17000	-0.0713093	0.0140855	3.29e-07	23	25.6268
genus.RuminococcaceaeUCG002.id.11360	rs79016051	1	238938497	C	T	16937	-0.0887747	0.0189424	2.34e-06	22	21.9612
genus.RuminococcaceaeUCG002.id.11360	rs882348	4	23325040	A	G	17097	-0.0799946	0.0178618	5.45e-06	24	20.0549
genus.RuminococcaceaeUCG003.id.11361	rs10490280	2	37905976	C	T	14004	-0.0672094	0.0143309	4.16e-06	23	21.9912
genus.RuminococcaceaeUCG003.id.11361	rs11243416	9	134416970	T	C	14004	-0.0925653	0.0191203	1.67e-06	23	23.4339
genus.RuminococcaceaeUCG003.id.11361	rs11613919	12	75496463	G	T	14309	0.0727604	0.0155716	1.63e-06	23	21.8304
genus.RuminococcaceaeUCG003.id.11361	rs16959793	15	35071718	A	C	14412	-0.062527	0.0131259	2.22e-06	24	22.6892
genus.RuminococcaceaeUCG003.id.11361	rs2523124	7	97348436	T	C	14409	-0.0546625	0.0120823	5.78e-06	24	20.4652
genus.RuminococcaceaeUCG003.id.11361	rs3013089	1	13794594	G	A	14408	-0.0551473	0.0120346	4.38e-06	24	20.9955
genus.RuminococcaceaeUCG003.id.11361	rs4452755	8	82026852	A	C	14406	-0.0634463	0.0134741	3.29e-06	24	22.1694
genus.RuminococcaceaeUCG003.id.11361	rs4532474	6	105781538	G	A	14412	0.0769231	0.017045	4.82e-06	24	20.3639
genus.RuminococcaceaeUCG003.id.11361	rs6759615	2	205238716	A	G	14410	0.102523	0.0200204	7.86e-07	24	26.2202
genus.RuminococcaceaeUCG003.id.11361	rs73341549	7	51541468	T	C	6744	-0.169857	0.0318768	1.51e-07	13	28.3851
genus.RuminococcaceaeUCG003.id.11361	rs78720113	3	41982393	A	G	13078	-0.115348	0.0249601	7.59e-06	20	21.3533
genus.RuminococcaceaeUCG004.id.11362	rs10976229	9	7317307	T	G	9116	0.095976	0.0214554	7.04e-06	22	20.0059
genus.RuminococcaceaeUCG004.id.11362	rs11961899	6	132887921	G	A	9501	-0.0707825	0.0161381	9.18e-06	23	19.2333
genus.RuminococcaceaeUCG004.id.11362	rs12125734	1	103732214	G	T	8938	0.133972	0.0257417	2.09e-07	20	27.0804
genus.RuminococcaceaeUCG004.id.11362	rs2248146	7	24791998	T	C	9502	0.0689452	0.0153649	8.2e-06	23	20.1306
genus.RuminococcaceaeUCG004.id.11362	rs3800154	6	2119329	A	C	9406	-0.0797959	0.0177639	6.12e-06	22	20.1739
genus.RuminococcaceaeUCG004.id.11362	rs511258	3	169966722	G	A	9500	-0.0757474	0.0162475	4.52e-06	23	21.7306
genus.RuminococcaceaeUCG004.id.11362	rs6769553	3	54427795	A	G	9501	0.0849743	0.0157451	7.91e-08	23	29.1202
genus.RuminococcaceaeUCG004.id.11362	rs7569771	2	239846337	A	G	9502	-0.075914	0.0170308	8.12e-06	23	19.8647
genus.RuminococcaceaeUCG004.id.11362	rs9818949	3	197683751	G	T	9116	0.0859927	0.0188671	5.39e-06	22	20.769
genus.RuminococcaceaeUCG005.id.11363	rs10873449	14	94630731	T	C	16098	0.0654843	0.0143973	4.11e-06	24	20.685
genus.RuminococcaceaeUCG005.id.11363	rs10937802	4	7302344	G	A	15821	0.0755811	0.0168226	8.17e-06	23	20.1829
genus.RuminococcaceaeUCG005.id.11363	rs10950694	7	18026604	T	C	15821	0.0577628	0.011412	4.3e-07	23	25.6164
genus.RuminococcaceaeUCG005.id.11363	rs114279581	2	198122357	A	G	8465	-0.146604	0.0316034	3.22e-06	15	21.514
genus.RuminococcaceaeUCG005.id.11363	rs12288512	11	27747671	A	G	15473	0.066635	0.0144356	3.1e-06	23	21.305
genus.RuminococcaceaeUCG005.id.11363	rs12458218	18	22575871	T	C	16099	0.0677322	0.0144525	2.41e-06	24	21.9609
genus.RuminococcaceaeUCG005.id.11363	rs2893871	10	62662781	G	A	16103	-0.073644	0.015548	3.54e-06	24	22.4322
genus.RuminococcaceaeUCG005.id.11363	rs34781347	20	16312851	G	A	6061	0.188685	0.0386484	6.05e-07	9	23.8269
genus.RuminococcaceaeUCG005.id.11363	rs55793120	12	47384118	T	C	11224	0.121548	0.0279546	7.37e-06	13	18.9021
genus.RuminococcaceaeUCG005.id.11363	rs72776570	10	4240906	C	A	15376	0.087067	0.0197179	5.36e-06	22	19.4953
genus.RuminococcaceaeUCG005.id.11363	rs7449320	5	154003091	C	A	16095	0.0599163	0.0130836	4.81e-06	24	20.9691
genus.RuminococcaceaeUCG005.id.11363	rs7555878	1	187906034	A	G	16100	0.0586677	0.0125277	2.81e-06	24	21.928
genus.RuminococcaceaeUCG005.id.11363	rs7586445	2	239509030	G	A	15099	0.0782349	0.0176458	8.81e-06	21	19.6545
genus.RuminococcaceaeUCG005.id.11363	rs898577	15	68705697	T	C	9991	-0.123012	0.0286671	7.46e-06	17	18.4095
genus.RuminococcaceaeUCG009.id.11366	rs12508214	4	7426937	C	T	7511	-0.0774649	0.0168937	4.75e-06	23	21.0206
genus.RuminococcaceaeUCG009.id.11366	rs138460696	2	66396776	A	G	6865	0.139274	0.0315794	9.81e-06	19	19.4449
genus.RuminococcaceaeUCG009.id.11366	rs1550196	17	32786955	G	A	7389	0.130842	0.0262478	1.13e-06	22	24.8421
genus.RuminococcaceaeUCG009.id.11366	rs2058609	12	12970792	A	G	7510	0.0816464	0.017472	3.12e-06	23	21.8311
genus.RuminococcaceaeUCG009.id.11366	rs2192926	2	75512668	A	G	7511	-0.089048	0.0192989	4.88e-06	23	21.2847
genus.RuminococcaceaeUCG009.id.11366	rs4079028	1	202299085	C	T	7480	0.0915623	0.019936	3.28e-06	22	21.0882
genus.RuminococcaceaeUCG009.id.11366	rs4708333	6	78106701	T	G	7511	-0.084033	0.0174757	1.56e-06	23	23.1161
genus.RuminococcaceaeUCG009.id.11366	rs6952765	7	32001710	G	A	7511	0.0732099	0.0166777	8.13e-06	23	19.2643
genus.RuminococcaceaeUCG009.id.11366	rs758191	16	1979831	T	G	5829	0.17702	0.0375113	9.01e-06	16	22.2622
genus.RuminococcaceaeUCG009.id.11366	rs78410648	19	52399401	A	G	7510	0.120989	0.0277317	9.67e-06	23	19.0293
genus.RuminococcaceaeUCG009.id.11366	rs9558661	13	106650093	T	C	7480	-0.0897823	0.0200739	7.01e-06	22	19.9988
genus.RuminococcaceaeUCG010.id.11367	rs12597105	16	5233941	G	A	12415	0.0670855	0.0144415	4.87e-06	23	21.5756
genus.RuminococcaceaeUCG010.id.11367	rs2820282	6	104728618	A	C	12865	-0.0592304	0.0125917	2.85e-06	24	22.1235
genus.RuminococcaceaeUCG010.id.11367	rs682403	9	135968557	A	G	12864	-0.0588161	0.0124671	2.37e-06	24	22.2531
genus.RuminococcaceaeUCG010.id.11367	rs6958419	7	16349864	C	T	12870	-0.0585718	0.0124994	2.84e-06	24	21.955
genus.RuminococcaceaeUCG010.id.11367	rs73218807	4	31057482	G	A	6714	-0.166211	0.0367938	6.43e-06	12	20.4004
genus.RuminococcaceaeUCG010.id.11367	rs7441445	4	40707798	C	T	12852	-0.05695	0.0126502	6.8e-06	24	20.2639
genus.RuminococcaceaeUCG011.id.11368	rs10274562	7	11222521	C	T	3632	0.110917	0.0244556	6.5e-06	17	20.5591
genus.RuminococcaceaeUCG011.id.11368	rs12636310	3	185469491	G	A	3632	0.132725	0.0282037	2.81e-06	17	22.1339
genus.RuminococcaceaeUCG011.id.11368	rs12724320	1	179370499	C	T	3632	-0.120881	0.0249229	1.52e-06	17	23.5113
genus.RuminococcaceaeUCG011.id.11368	rs1416041	6	105073676	A	C	3632	-0.182339	0.0339898	7.04e-08	17	28.7623
genus.RuminococcaceaeUCG011.id.11368	rs2729556	7	111763988	C	T	3632	-0.109097	0.0233699	3.19e-06	17	21.7808
genus.RuminococcaceaeUCG011.id.11368	rs4490371	3	76205107	T	C	3610	-0.111816	0.0248963	7.75e-06	16	20.1605
genus.RuminococcaceaeUCG011.id.11368	rs79113084	12	29634919	C	T	3610	-0.152166	0.0317519	2.06e-06	16	22.9536
genus.RuminococcaceaeUCG011.id.11368	rs9729514	1	219901055	A	G	3632	0.184934	0.0394616	2.37e-06	17	21.9504
genus.RuminococcaceaeUCG013.id.11370	rs11581881	1	9361576	C	T	15730	0.0661211	0.0144736	4.73e-06	22	20.8674
genus.RuminococcaceaeUCG013.id.11370	rs12189346	5	141395140	G	A	16470	0.0684961	0.014558	1.68e-06	23	22.1347
genus.RuminococcaceaeUCG013.id.11370	rs12336782	9	13609119	T	C	16772	-0.0856047	0.0189311	8.6e-06	24	20.4452
genus.RuminococcaceaeUCG013.id.11370	rs12485353	3	197049996	G	A	16771	-0.0607903	0.0130847	4.19e-06	24	21.5819
genus.RuminococcaceaeUCG013.id.11370	rs12781711	10	2219930	C	T	16772	-0.0656129	0.0117477	2.55e-08	24	31.1906
genus.RuminococcaceaeUCG013.id.11370	rs16918863	10	19780463	A	C	12643	0.111491	0.0240157	4.16e-06	20	21.5488
genus.RuminococcaceaeUCG013.id.11370	rs2730183	8	40311885	G	A	16772	-0.0488692	0.0109907	8.44e-06	24	19.7681
genus.RuminococcaceaeUCG013.id.11370	rs4385846	10	115650278	G	T	16772	0.0598405	0.0131807	6.46e-06	24	20.6092
genus.RuminococcaceaeUCG013.id.11370	rs75088940	12	30245557	T	C	15638	-0.0942968	0.0200712	2.55e-06	21	22.0694
genus.RuminococcaceaeUCG013.id.11370	rs76973485	3	9534657	G	T	5299	0.194976	0.0418213	3.35e-06	7	21.7271
genus.RuminococcaceaeUCG013.id.11370	rs7784330	7	32530997	G	A	16770	-0.0498329	0.0112066	8.16e-06	24	19.7712
genus.RuminococcaceaeUCG013.id.11370	rs9313055	5	3628882	T	C	15764	0.105087	0.023446	9.55e-06	21	20.0866
genus.RuminococcaceaeUCG014.id.11371	rs10495392	1	237422989	C	T	13902	-0.082486	0.0187194	9.96e-06	23	19.4139
genus.RuminococcaceaeUCG014.id.11371	rs10791168	11	131659000	A	G	14403	-0.0664624	0.0150069	9.76e-06	24	19.6115
genus.RuminococcaceaeUCG014.id.11371	rs10941294	5	36435597	C	T	12615	-0.122057	0.0260017	2.4e-06	20	22.0322
genus.RuminococcaceaeUCG014.id.11371	rs115777838	5	26110626	T	C	5674	-0.18835	0.0386643	4.62e-07	10	23.7222
genus.RuminococcaceaeUCG014.id.11371	rs12638134	3	101334609	T	G	14403	0.0582548	0.0119657	1.21e-06	24	23.6987
genus.RuminococcaceaeUCG014.id.11371	rs34402072	8	3636548	C	T	13863	-0.0688023	0.0156083	9.8e-06	22	19.4282
genus.RuminococcaceaeUCG014.id.11371	rs56105232	9	14363769	G	A	9190	0.139276	0.0299132	2.91e-06	13	21.6736
genus.RuminococcaceaeUCG014.id.11371	rs72809222	2	57205854	T	C	13922	0.0671775	0.0139838	2.41e-06	23	23.0747
genus.RuminococcaceaeUCG014.id.11371	rs73186226	3	123829361	G	A	13760	-0.0993852	0.0216819	6.72e-06	22	21.0081
genus.RuminococcaceaeUCG014.id.11371	rs853612	10	119928413	A	G	14403	-0.0528257	0.0119367	9.75e-06	24	19.5823
genus.RuminococcaceaeUCG014.id.11371	rs995642	2	134854659	C	T	14402	0.060048	0.0126417	1.9e-06	24	22.5593
genus.Ruminococcus1.id.11373	rs10167839	2	181882879	A	G	16605	0.0519509	0.0116306	8.09e-06	24	19.9492
genus.Ruminococcus1.id.11373	rs11783695	8	144596903	G	T	16606	-0.0734114	0.0161398	4.73e-06	24	20.6861
genus.Ruminococcus1.id.11373	rs17781867	17	71256018	C	T	14349	0.0999271	0.0211728	1.96e-06	19	22.2715
genus.Ruminococcus1.id.11373	rs3819978	1	241789757	C	T	12769	-0.11504	0.0260137	8.74e-06	18	19.5535
genus.Ruminococcus1.id.11373	rs6105066	20	13258628	T	C	16049	-0.0607052	0.013425	5.06e-06	22	20.4442
genus.Ruminococcus1.id.11373	rs6493760	15	55439182	C	T	16126	0.0535262	0.0115885	3.38e-06	23	21.3318
genus.Ruminococcus1.id.11373	rs7117576	11	114023573	A	G	16606	0.0829505	0.0170891	6.48e-07	24	23.5584
genus.Ruminococcus1.id.11373	rs7583465	2	10533921	C	T	16588	0.0527654	0.0112619	2.56e-06	24	21.9495
genus.Ruminococcus1.id.11373	rs78572139	5	15944587	G	A	11667	0.125038	0.0279411	5.23e-06	15	20.0226
genus.Ruminococcus1.id.11373	rs78613526	2	65925212	G	A	7266	0.167497	0.0367639	5.11e-06	10	20.7515
genus.Ruminococcus2.id.11374	rs12406309	1	108074445	A	C	15339	-0.063193	0.0142275	9.79e-06	24	19.7252
genus.Ruminococcus2.id.11374	rs12986628	2	238103439	C	T	14714	0.0665937	0.0140168	2.14e-06	23	22.5688
genus.Ruminococcus2.id.11374	rs1819812	7	151435722	G	T	14868	0.0842356	0.0184893	5.28e-06	22	20.7535
genus.Ruminococcus2.id.11374	rs2368224	2	182656416	T	G	3026	0.199648	0.0438453	3.63e-06	6	20.7202
genus.Ruminococcus2.id.11374	rs2846589	18	862477	G	T	14924	0.0522093	0.0116382	7.59e-06	23	20.1219
genus.Ruminococcus2.id.11374	rs2997412	13	62067781	A	G	15336	-0.0568439	0.0122325	4.22e-06	24	21.5915
genus.Ruminococcus2.id.11374	rs4400279	7	16804578	A	G	15333	0.0546114	0.0120077	5.8e-06	24	20.6817
genus.Ruminococcus2.id.11374	rs4799823	18	33456427	C	T	14650	0.0837001	0.0182263	5.4e-06	22	21.0862
genus.Ruminococcus2.id.11374	rs55707116	9	79919385	C	A	15336	0.0865521	0.0189141	8.01e-06	24	20.9377
genus.Ruminococcus2.id.11374	rs58681734	9	137557890	A	G	15338	0.0723875	0.0160787	4.18e-06	24	20.266
genus.Ruminococcus2.id.11374	rs61791565	4	24655463	T	C	15319	-0.0523503	0.0117119	6.79e-06	24	19.9769
genus.Ruminococcus2.id.11374	rs75140805	11	12148588	T	G	14249	0.0836825	0.0176445	3.95e-06	21	22.49
genus.Ruminococcus2.id.11374	rs7635831	3	173040924	G	A	14924	0.0618344	0.0129031	1.98e-06	23	22.9622
genus.Ruminococcus2.id.11374	rs7693984	4	4268322	G	A	14154	-0.102822	0.0235087	9.42e-06	21	19.1273
genus.Ruminococcus2.id.11374	rs78120384	3	106664363	A	G	6082	-0.192815	0.0392045	3.31e-07	7	24.1807
genus.Sellimonas.id.14369	rs113379006	3	42008186	T	C	3154	-0.162759	0.0357025	7.21e-06	21	20.769
genus.Sellimonas.id.14369	rs17657328	6	101614312	C	T	3154	0.114571	0.0253618	8.25e-06	21	20.3947
genus.Sellimonas.id.14369	rs2016057	15	52105282	A	C	3154	-0.125878	0.0256153	1.03e-06	21	24.1336
genus.Sellimonas.id.14369	rs2187447	11	79332972	A	C	3028	0.243457	0.0527695	3.98e-06	18	21.2712
genus.Sellimonas.id.14369	rs2371572	2	213214174	A	C	3154	0.127349	0.0250862	4.46e-07	21	25.754
genus.Sellimonas.id.14369	rs41816	7	106250164	A	G	3154	0.132201	0.0291087	8.39e-06	21	20.6134
genus.Sellimonas.id.14369	rs553697	6	93730393	T	C	3047	-0.153767	0.0339099	6.13e-06	19	20.549
genus.Sellimonas.id.14369	rs56203279	7	111501524	T	C	3154	-0.124045	0.0269115	3.72e-06	21	21.2328
genus.Sellimonas.id.14369	rs6433790	2	180277875	C	T	3095	-0.13853	0.0301698	3.98e-06	20	21.0699
genus.Senegalimassilia.id.11160	rs10036909	5	127861692	C	T	4996	0.185519	0.0400881	8.05e-06	15	21.4079
genus.Senegalimassilia.id.11160	rs11787826	9	34332382	C	A	6923	0.081327	0.0171154	2.63e-06	22	22.572
genus.Senegalimassilia.id.11160	rs1990708	2	206654123	A	C	6923	-0.109619	0.0247785	8.91e-06	22	19.5659
genus.Senegalimassilia.id.11160	rs2017373	14	34431996	C	T	6923	0.0782258	0.0176841	9.5e-06	22	19.5618
genus.Senegalimassilia.id.11160	rs7225245	17	48379615	G	A	6923	0.079173	0.0170421	4.18e-06	22	21.5766
genus.Slackia.id.825	rs10409783	19	4555786	A	G	5941	0.0950828	0.0211239	7.7e-06	20	20.2539
genus.Slackia.id.825	rs12440440	15	34041896	A	G	6063	0.0901934	0.0190582	2.63e-06	22	22.3893
genus.Slackia.id.825	rs16894137	8	96946291	C	T	6063	-0.122792	0.0263047	2.71e-06	22	21.7837
genus.Slackia.id.825	rs35156985	7	99451715	T	C	5965	-0.155709	0.0348085	8.06e-06	21	20.0037
genus.Slackia.id.825	rs4492265	7	13523683	A	G	6063	-0.0905757	0.0191658	2.41e-06	22	22.3267
genus.Slackia.id.825	rs8901	17	74267010	C	T	6063	0.0934594	0.0186813	6.07e-07	22	25.0201
genus.Streptococcus.id.1853	rs10028567	4	53657577	C	T	16311	-0.0921167	0.0191881	7.3e-06	23	23.044
genus.Streptococcus.id.1853	rs10448310	9	93556174	A	G	16384	-0.0517935	0.0111324	3.31e-06	24	21.6433
genus.Streptococcus.id.1853	rs11110281	12	100584014	T	C	15120	-0.137519	0.0227398	2.58e-09	20	36.5673
genus.Streptococcus.id.1853	rs11720390	3	94103591	G	A	15220	0.107024	0.0228121	3.59e-06	21	22.0076
genus.Streptococcus.id.1853	rs11764382	7	46774896	A	G	16387	-0.0695345	0.0143671	1.29e-06	24	23.4211
genus.Streptococcus.id.1853	rs17708276	8	10199548	A	G	16278	-0.0793955	0.0170628	3.04e-06	23	21.6491
genus.Streptococcus.id.1853	rs1918540	11	131649446	G	A	16373	0.059639	0.0128148	2.44e-06	24	21.6563
genus.Streptococcus.id.1853	rs2370083	14	97526750	G	T	16277	-0.0816836	0.0185851	9.75e-06	23	19.3146
genus.Streptococcus.id.1853	rs4968759	17	61298020	A	G	16384	-0.0515109	0.0112068	3.78e-06	24	21.1242
genus.Streptococcus.id.1853	rs57646748	4	37452858	G	A	15939	-0.0907696	0.0200344	5.48e-06	23	20.5245
genus.Streptococcus.id.1853	rs6806351	3	132058723	T	C	15973	-0.0633829	0.0136647	4.94e-06	23	21.5123
genus.Streptococcus.id.1853	rs77558518	5	174173171	A	G	14949	-0.103999	0.0229714	4.71e-06	20	20.4941
genus.Streptococcus.id.1853	rs7916711	10	28588269	A	G	15294	0.102891	0.0217362	2.72e-06	21	22.4042
genus.Subdoligranulum.id.2070	rs10065321	5	141857415	T	C	17589	-0.0512828	0.0108105	2.1e-06	24	22.5009
genus.Subdoligranulum.id.2070	rs10497836	2	200288718	C	T	17579	-0.0524065	0.0118697	8.38e-06	24	19.4912
genus.Subdoligranulum.id.2070	rs1667315	2	232408743	G	A	17586	0.0485017	0.0107452	6.72e-06	24	20.3721
genus.Subdoligranulum.id.2070	rs2114677	10	125472937	C	T	15566	-0.104176	0.0230829	2.72e-06	20	20.3658
genus.Subdoligranulum.id.2070	rs2171249	6	153694029	C	T	14679	0.106744	0.0233213	4.51e-06	17	20.947
genus.Subdoligranulum.id.2070	rs35940633	14	86933898	G	A	17582	-0.0511008	0.011001	4.22e-06	24	21.5745
genus.Subdoligranulum.id.2070	rs3761728	4	48990885	T	G	17570	-0.0543458	0.0118866	3.87e-06	24	20.901
genus.Subdoligranulum.id.2070	rs4347804	2	218215847	A	G	4312	0.166063	0.0357483	2.18e-06	8	21.5692
genus.Subdoligranulum.id.2070	rs6555306	5	4671383	T	C	17591	-0.0740777	0.0155463	2.81e-06	24	22.7024
genus.Subdoligranulum.id.2070	rs75158211	19	29644694	T	C	17165	-0.072343	0.015933	7.52e-06	23	20.6132
genus.Subdoligranulum.id.2070	rs76528319	5	117799448	G	T	8468	-0.143279	0.0310662	7.41e-06	15	21.2659
genus.Sutterella.id.2896	rs1145877	6	82386821	A	G	13251	-0.073548	0.0162413	7.2e-06	24	20.5037
genus.Sutterella.id.2896	rs11591622	10	102520687	T	G	12604	-0.0688382	0.0151375	6.5e-06	23	20.6767
genus.Sutterella.id.2896	rs13173038	5	58499183	A	G	13245	-0.0718076	0.0151627	2.73e-06	24	22.4245
genus.Sutterella.id.2896	rs143438747	1	63278549	T	C	9368	-0.145793	0.0306867	3.28e-06	14	22.5672
genus.Sutterella.id.2896	rs2050185	6	147936781	G	A	13243	0.0575138	0.0128766	7.97e-06	24	19.9469
genus.Sutterella.id.2896	rs2321387	13	58689340	G	A	13252	-0.0592876	0.0124509	1.87e-06	24	22.6704
genus.Sutterella.id.2896	rs2613606	7	111285025	C	T	13249	-0.0556794	0.0124117	7.2e-06	24	20.1214
genus.Sutterella.id.2896	rs607327	11	111695709	C	T	13251	0.0578334	0.0129053	6.63e-06	24	20.0797
genus.Sutterella.id.2896	rs62501473	7	150126751	G	A	12762	0.0694233	0.0149416	5.52e-06	22	21.5846
genus.Sutterella.id.2896	rs7499539	16	85038065	A	G	13254	0.0617478	0.0130998	2.36e-06	24	22.215
genus.Sutterella.id.2896	rs7638039	3	70588939	T	C	13236	0.0645624	0.0143887	8.66e-06	24	20.1304
genus.Sutterella.id.2896	rs9350083	6	18583878	T	G	13254	-0.0593069	0.0133929	8.23e-06	24	19.6062
genus.Terrisporobacter.id.11348	rs1883097	11	8938819	C	T	4417	0.226399	0.0454642	4.16e-07	11	24.7864
genus.Terrisporobacter.id.11348	rs2569953	3	144148905	A	C	6637	-0.0775591	0.0174641	8.95e-06	18	19.7171
genus.Terrisporobacter.id.11348	rs2872237	19	17026940	C	A	6632	-0.0814505	0.0175943	3.97e-06	18	21.4246
genus.Terrisporobacter.id.11348	rs58405430	11	20621043	G	T	6176	0.134617	0.0301177	7.94e-06	16	19.9717
genus.Terrisporobacter.id.11348	rs7184125	16	15920394	T	C	6232	0.091256	0.0205493	8.48e-06	17	19.7146
genus.Turicibacter.id.2162	rs11054680	12	12242455	T	C	8928	-0.104751	0.0226998	2.31e-06	22	21.2901
genus.Turicibacter.id.2162	rs11666533	19	11864932	C	T	8256	-0.111689	0.0248436	7.37e-06	19	20.2063
genus.Turicibacter.id.2162	rs12603364	17	43117476	T	C	8923	0.110861	0.0225598	8.67e-07	22	24.1428
genus.Turicibacter.id.2162	rs149744580	2	63366962	A	G	8459	0.169883	0.0315478	7.01e-08	18	28.9905
genus.Turicibacter.id.2162	rs2834977	21	36929643	T	C	8946	-0.0959995	0.0208261	3.96e-06	23	21.2435
genus.Turicibacter.id.2162	rs2952020	8	26027842	G	A	8949	-0.0759019	0.0165764	5.63e-06	23	20.9618
genus.Turicibacter.id.2162	rs3734633	6	126111881	G	A	8626	-0.120957	0.02683	5.32e-06	22	20.3197
genus.Turicibacter.id.2162	rs4869133	5	95717619	G	A	8256	0.131186	0.027197	2.55e-06	19	23.2611
genus.Turicibacter.id.2162	rs55756211	7	130972179	T	C	8941	-0.115115	0.0240708	2.81e-06	23	22.8659
genus.Turicibacter.id.2162	rs7199484	16	49826299	G	A	8948	-0.0731428	0.0160172	5.77e-06	23	20.8485
genus.Tyzzerella3.id.11335	rs10898797	11	87588698	C	T	5387	0.12238	0.0274683	8.85e-06	23	19.8426
genus.Tyzzerella3.id.11335	rs112102233	10	46098286	A	G	3857	-0.216348	0.0477575	6.18e-06	14	20.5116
genus.Tyzzerella3.id.11335	rs1232220	6	102680257	G	T	5000	-0.143869	0.031828	7.91e-06	21	20.4241
genus.Tyzzerella3.id.11335	rs17706273	5	16388259	T	C	5395	-0.140368	0.0274708	5.88e-07	23	26.0997
genus.Tyzzerella3.id.11335	rs191093	12	77390329	G	A	4621	0.159008	0.0353306	6.76e-06	20	20.2465
genus.Tyzzerella3.id.11335	rs4904512	14	89595945	T	C	5396	-0.117151	0.0250306	3.09e-06	23	21.8972
genus.Tyzzerella3.id.11335	rs55799124	17	3738781	A	G	5362	-0.11435	0.0238604	1.34e-06	22	22.9591
genus.Tyzzerella3.id.11335	rs67476743	19	1030320	T	G	4948	0.132164	0.022208	3.74e-09	20	35.4022
genus.Tyzzerella3.id.11335	rs6920448	6	5755626	C	T	5010	-0.141081	0.0305446	4.15e-06	22	21.3252
genus.Tyzzerella3.id.11335	rs7019909	9	33113322	T	C	5396	0.144156	0.0301626	1.76e-06	23	22.833
genus.Tyzzerella3.id.11335	rs7333521	13	81593016	T	C	4335	-0.207191	0.0453121	4.88e-06	15	20.8985
genus.Tyzzerella3.id.11335	rs75091807	13	35023691	G	T	4621	-0.184966	0.0383029	1.71e-06	20	23.3095
genus.Tyzzerella3.id.11335	rs7561370	2	57810406	T	C	5396	0.131341	0.0286292	1.52e-06	23	21.0388
genus.unknowngenus.id.1000000073	rs10517600	4	155632958	T	G	10512	0.0626993	0.0139364	6.83e-06	24	20.2367
genus.unknowngenus.id.1000000073	rs10904722	10	6714424	C	T	10512	-0.0672314	0.0147123	5.05e-06	24	20.8785
genus.unknowngenus.id.1000000073	rs118104867	8	123977538	C	T	4095	0.214464	0.0455098	3.44e-06	11	22.1966
genus.unknowngenus.id.1000000073	rs13409132	2	205616346	A	G	5913	-0.165419	0.0352154	4.37e-06	15	22.0575
genus.unknowngenus.id.1000000073	rs17121075	14	85856796	G	A	10512	0.0769254	0.0172234	7.91e-06	24	19.9444
genus.unknowngenus.id.1000000073	rs2191834	2	229942951	G	T	10511	0.0746375	0.0159136	2.5e-06	24	21.9935
genus.unknowngenus.id.1000000073	rs28691777	17	58149405	C	T	10199	0.137134	0.0266996	6.96e-07	23	26.375
genus.unknowngenus.id.1000000073	rs34088226	5	4308946	A	G	9716	-0.117807	0.026924	7.66e-06	20	19.1414
genus.unknowngenus.id.1000000073	rs55682560	15	87392290	C	T	9183	-0.131519	0.0261319	4.97e-07	19	25.3247
genus.unknowngenus.id.1000000073	rs6588624	1	56849539	G	A	10512	-0.0662317	0.0138147	1.79e-06	24	22.981
genus.unknowngenus.id.1000000073	rs66714985	8	3305122	A	C	10512	0.116908	0.0252447	4.85e-06	24	21.442
genus.unknowngenus.id.1000000073	rs7226487	18	74373125	A	G	10505	-0.0643682	0.0138701	3.58e-06	24	21.5327
genus.unknowngenus.id.1000000073	rs7538034	1	71391694	T	G	10420	-0.078598	0.0165982	2.37e-06	23	22.419
genus.unknowngenus.id.1000000073	rs7725895	5	142244898	A	G	10512	-0.116224	0.0240367	3.94e-06	24	23.3753
genus.unknowngenus.id.1000000073	rs989682	3	15564453	A	G	10129	0.070194	0.0155364	6.85e-06	23	20.4086
genus.unknowngenus.id.1000001215	rs11150282	16	80493705	T	C	5864	0.098235	0.0197127	7.36e-07	24	24.8253
genus.unknowngenus.id.1000001215	rs113884518	9	24648997	T	C	4434	-0.20591	0.0455376	7.74e-06	17	20.437
genus.unknowngenus.id.1000001215	rs28678345	17	53906328	T	C	4315	0.213083	0.0471377	8.06e-06	15	20.4249
genus.unknowngenus.id.1000001215	rs367480	11	2937631	G	A	5878	-0.0841649	0.0185948	7.52e-06	24	20.4801
genus.unknowngenus.id.1000001215	rs4129395	9	115975389	G	A	5878	0.0904264	0.0185253	1.22e-06	24	23.8183
genus.unknowngenus.id.1000001215	rs789069	18	1008278	A	C	5870	-0.10413	0.0234459	6.5e-06	24	19.7182
genus.unknowngenus.id.1000001215	rs79790072	15	100747683	T	C	4104	0.226103	0.0488017	3.54e-06	11	21.4551
genus.unknowngenus.id.1000001215	rs8028558	15	62055753	A	G	5875	0.08346	0.0188504	9.78e-06	24	19.596
genus.unknowngenus.id.1000001215	rs9864379	3	14306949	T	C	5768	-0.160521	0.0292752	4.66e-08	23	30.0549
genus.unknowngenus.id.1000005472	rs11779863	8	15406830	G	A	10353	-0.0772768	0.0172171	6.69e-06	22	20.1417
genus.unknowngenus.id.1000005472	rs12566890	1	61850864	T	G	10339	-0.103134	0.0241775	8.11e-06	22	18.1926
genus.unknowngenus.id.1000005472	rs13100746	3	165846506	C	T	10359	0.0638979	0.0142685	7.29e-06	22	20.0507
genus.unknowngenus.id.1000005472	rs17235252	7	82536037	T	C	9531	-0.122002	0.0255463	2.16e-06	20	22.8028
genus.unknowngenus.id.1000005472	rs3932485	3	184193482	C	T	10359	0.0626209	0.0141623	9.93e-06	22	19.5472
genus.unknowngenus.id.1000005472	rs515984	10	3521459	T	C	10359	-0.0875451	0.0190685	6.61e-06	22	21.0739
genus.unknowngenus.id.1000005472	rs638542	1	109845252	G	A	9970	-0.070592	0.0157049	5.17e-06	21	20.2001
genus.unknowngenus.id.1000005472	rs74603314	14	46519718	T	C	4033	0.230767	0.0489701	2.28e-06	9	22.1958
genus.unknowngenus.id.1000005472	rs76373661	3	3771148	G	A	10359	0.0908218	0.0202986	5.16e-06	22	20.0154
genus.unknowngenus.id.1000005472	rs7706512	5	17443654	G	A	10359	0.0657351	0.0138979	2.27e-06	22	22.3672
genus.unknowngenus.id.1000005472	rs7801843	7	4105705	A	G	10359	-0.0869495	0.0194509	9.47e-06	22	19.9788
genus.unknowngenus.id.1000005472	rs949341	11	112386785	G	A	10355	0.0656602	0.0147216	7.73e-06	22	19.8888
genus.unknowngenus.id.1000005479	rs10872669	6	151515172	A	G	7368	-0.123071	0.0275665	9.49e-06	21	19.9263
genus.unknowngenus.id.1000005479	rs12748533	1	242767252	G	T	7948	-0.0821108	0.0172701	2.59e-06	24	22.5998
genus.unknowngenus.id.1000005479	rs17043785	2	53139362	T	C	5208	-0.176187	0.0347133	5.12e-07	15	25.7507
genus.unknowngenus.id.1000005479	rs61508842	3	158653545	T	C	7576	0.122574	0.0272389	7.83e-06	23	20.2445
genus.unknowngenus.id.1000005479	rs689695	15	47352866	C	A	7954	0.0814578	0.0167057	1.28e-06	24	23.7699
genus.unknowngenus.id.1000005479	rs738193	22	25943322	T	C	7778	0.0847328	0.0165856	3.82e-07	23	26.0933
genus.unknowngenus.id.1000005479	rs78609301	6	63236747	A	G	7953	-0.0867065	0.0195709	7.09e-06	24	19.6234
genus.unknowngenus.id.1000005479	rs941000	7	90714667	C	T	7778	0.0850266	0.0163382	3.16e-07	23	27.0762
genus.unknowngenus.id.1000006162	rs11251024	10	2095726	G	A	5107	0.104201	0.0206737	6.63e-07	23	25.3944
genus.unknowngenus.id.1000006162	rs11606187	11	91589600	A	G	5102	-0.154539	0.0326288	3.31e-06	23	22.4236
genus.unknowngenus.id.1000006162	rs13385922	2	234081324	T	C	5106	0.0929494	0.0201348	3.97e-06	23	21.3024
genus.unknowngenus.id.1000006162	rs166849	2	200778866	G	A	5107	0.0911053	0.0202239	7.74e-06	23	20.2855
genus.unknowngenus.id.1000006162	rs2172426	8	18229020	C	T	5099	-0.10212	0.0198947	3.17e-07	23	26.3376
genus.unknowngenus.id.1000006162	rs267959	5	10737802	A	G	5107	0.0988612	0.0209676	2.62e-06	23	22.2221
genus.unknowngenus.id.1000006162	rs4383094	15	81694972	T	C	5091	0.149188	0.0320662	4.28e-06	22	21.6372
genus.unknowngenus.id.1000006162	rs60583455	7	1321675	T	C	4773	0.108934	0.021177	2.6e-07	21	26.4493
genus.unknowngenus.id.1000006162	rs60775321	15	97318671	T	C	5101	-0.0962425	0.0213842	7.1e-06	23	20.2479
genus.unknowngenus.id.1000006162	rs72671304	14	39425971	T	C	4887	0.172322	0.0370028	3.8e-06	21	21.6787
genus.unknowngenus.id.1000006162	rs7911787	10	98619568	G	T	3879	-0.223071	0.0470232	3.39e-06	19	22.4924
genus.unknowngenus.id.1000006162	rs8126061	20	3405239	T	C	5089	-0.159135	0.0351904	7.36e-06	22	20.4415
genus.unknowngenus.id.1000006162	rs9542068	13	70306831	T	C	5107	0.0990709	0.0218149	6.52e-06	23	20.6165
genus.unknowngenus.id.1868	rs1044939	12	57449705	C	T	10175	0.109022	0.0242017	7.02e-06	22	20.2887
genus.unknowngenus.id.1868	rs115372687	1	27221334	A	G	10018	0.108994	0.0243264	9.13e-06	21	20.0707
genus.unknowngenus.id.1868	rs11709800	3	161557749	T	C	10293	0.0879804	0.016634	1.48e-07	23	27.9702
genus.unknowngenus.id.1868	rs12634544	3	12351583	T	C	10300	-0.0813051	0.015882	2.6e-07	23	26.2025
genus.unknowngenus.id.1868	rs138437711	10	134926480	A	G	9966	-0.087484	0.0192215	4.66e-06	22	20.7107
genus.unknowngenus.id.1868	rs17291611	10	109292487	A	G	10008	-0.0905691	0.0190904	2.3e-06	21	22.5032
genus.unknowngenus.id.1868	rs3010848	1	221945123	G	A	10300	-0.0696728	0.0146631	1.78e-06	23	22.5732
genus.unknowngenus.id.1868	rs35947731	7	69979141	C	T	9748	-0.131218	0.0288407	5.43e-06	21	20.696
genus.unknowngenus.id.1868	rs4848741	2	122818391	A	G	10301	-0.0682414	0.0149403	5.53e-06	23	20.8591
genus.unknowngenus.id.1868	rs72819830	2	81684934	A	G	4399	0.226767	0.0467216	1.61e-06	9	23.5464
genus.unknowngenus.id.2001	rs111373036	1	204056176	A	G	10118	-0.0858259	0.0179766	1.7e-06	22	22.7895
genus.unknowngenus.id.2001	rs11140959	9	88020057	A	G	4004	0.190401	0.0432674	6.2e-06	10	19.3554
genus.unknowngenus.id.2001	rs12696594	3	189357616	A	G	10129	-0.0636249	0.0140502	6.11e-06	22	20.5023
genus.unknowngenus.id.2001	rs2136103	8	118729182	T	C	10129	0.0754533	0.0154038	6.73e-07	22	23.989
genus.unknowngenus.id.2001	rs2599390	8	70926204	G	A	9530	0.094049	0.0198355	3.03e-06	21	22.4767
genus.unknowngenus.id.2001	rs58850151	18	39835030	T	C	10129	-0.0808936	0.018154	7.48e-06	22	19.8518
genus.unknowngenus.id.2001	rs6516833	21	29651882	A	G	9310	0.134075	0.0277636	2.34e-06	18	23.3159
genus.unknowngenus.id.2001	rs7334707	13	39470153	T	G	9782	0.118994	0.0266494	6.25e-06	21	19.9335
genus.unknowngenus.id.2001	rs79929882	10	130677483	A	G	9257	-0.104457	0.0232394	5.92e-06	19	20.1991
genus.unknowngenus.id.2041	rs1032598	1	217548508	G	A	7944	-0.0886426	0.0189039	4.08e-06	23	21.9822
genus.unknowngenus.id.2041	rs11941716	4	7649861	A	G	7473	0.101243	0.0224414	9.07e-06	20	20.3476
genus.unknowngenus.id.2041	rs16843660	2	196859205	A	G	3958	0.234697	0.04907	1.75e-06	12	22.8647
genus.unknowngenus.id.2041	rs1962916	8	137542651	A	G	7941	0.0737876	0.0162232	6.14e-06	23	20.6817
genus.unknowngenus.id.2041	rs2336448	12	50212628	T	C	7943	0.0773742	0.0160883	1.43e-06	23	23.1239
genus.unknowngenus.id.2041	rs249459	5	4994609	A	G	7943	0.0737341	0.0165018	8.12e-06	23	19.9602
genus.unknowngenus.id.2041	rs2651663	12	101911079	A	G	7939	-0.0762556	0.0168635	5.64e-06	23	20.4427
genus.unknowngenus.id.2041	rs35703006	8	28614217	G	T	7940	0.0926669	0.0190779	9.01e-07	23	23.5874
genus.unknowngenus.id.2041	rs553072	6	153504165	G	A	7768	0.109193	0.0230198	3.69e-06	22	22.4947
genus.unknowngenus.id.2041	rs6514318	20	1322594	T	C	7352	0.128198	0.0281765	5.38e-06	19	20.6951
genus.unknowngenus.id.2041	rs7187855	16	87893751	A	C	5059	0.199941	0.0418308	2.21e-06	11	22.8371
genus.unknowngenus.id.2041	rs921383	11	77710841	G	A	7944	0.0723153	0.0159706	7.73e-06	23	20.4978
genus.unknowngenus.id.2071	rs10200320	2	197967710	C	T	12358	0.0641139	0.0142769	5.66e-06	23	20.1634
genus.unknowngenus.id.2071	rs11195523	10	113086067	A	C	12617	0.0689278	0.0145351	2.4e-06	24	22.4847
genus.unknowngenus.id.2071	rs11684166	2	111817641	A	G	12607	-0.0769635	0.0168349	3.49e-06	24	20.8969
genus.unknowngenus.id.2071	rs11809762	1	175159585	G	A	12611	-0.0934634	0.0190198	1.68e-06	24	24.1438
genus.unknowngenus.id.2071	rs11904514	2	26541158	G	A	12275	-0.109498	0.0249839	7.9e-06	22	19.2055
genus.unknowngenus.id.2071	rs12147596	14	104006716	C	T	12619	-0.0719818	0.0141609	2.86e-07	24	25.8342
genus.unknowngenus.id.2071	rs16823675	2	145173029	C	T	12619	-0.0767515	0.0149973	2.33e-07	24	26.1866
genus.unknowngenus.id.2071	rs17086536	6	124369748	C	A	12612	-0.100851	0.022432	3.36e-06	24	20.2096
genus.unknowngenus.id.2071	rs2939766	11	41417982	A	G	12619	-0.0591611	0.013042	7.01e-06	24	20.5738
genus.unknowngenus.id.2071	rs34985298	7	93746275	G	A	12618	-0.0623526	0.013772	8.34e-06	24	20.495
genus.unknowngenus.id.2071	rs35740166	4	105068883	C	T	11607	-0.112246	0.0226824	8.4e-07	21	24.4841
genus.unknowngenus.id.2071	rs4644504	1	221985829	T	C	12614	-0.0969321	0.0216146	5.82e-06	24	20.1081
genus.unknowngenus.id.2071	rs6007642	22	47653347	C	T	12358	-0.0791412	0.0177958	9.96e-06	23	19.7741
genus.unknowngenus.id.2071	rs72700702	15	35278445	T	C	11968	-0.0917261	0.0189005	1.59e-06	23	23.5486
genus.unknowngenus.id.2071	rs72707147	15	26339670	C	T	11607	0.110109	0.0244644	6.84e-06	21	20.2537
genus.unknowngenus.id.2071	rs76532867	12	94212918	T	C	11387	0.112353	0.0242364	2.56e-06	21	21.4859
genus.unknowngenus.id.2755	rs1035406	5	119372737	G	A	8439	-0.111241	0.025156	9.18e-06	22	19.5498
genus.unknowngenus.id.2755	rs11630875	15	61775734	T	C	8449	0.0925877	0.0204021	6.93e-06	22	20.5899
genus.unknowngenus.id.2755	rs1549633	5	27945645	A	C	7966	0.101844	0.0219252	3.4e-06	20	21.5711
genus.unknowngenus.id.2755	rs2074723	7	50834929	T	C	6370	0.166302	0.0375751	8.75e-06	16	19.582
genus.unknowngenus.id.2755	rs3730086	5	67577051	A	G	8456	0.0806746	0.0180043	8.65e-06	22	20.0734
genus.unknowngenus.id.2755	rs3754624	2	225633812	C	T	8452	0.0964478	0.0200589	2.16e-06	22	23.1136
genus.unknowngenus.id.2755	rs55876211	3	84471266	C	T	8450	-0.0914764	0.0196919	2.87e-06	22	21.5744
genus.unknowngenus.id.2755	rs7098347	10	113497648	G	A	8457	0.0705089	0.0158542	7.36e-06	22	19.774
genus.unknowngenus.id.2755	rs74354280	4	134192918	C	T	8457	-0.0903316	0.0205472	8.7e-06	22	19.3228
genus.unknowngenus.id.2755	rs76784716	2	169033340	A	G	8454	0.139756	0.0286444	8.43e-07	22	23.799
genus.unknowngenus.id.2755	rs9813022	3	13726736	A	G	8454	-0.0822797	0.016401	5.1e-07	22	25.1618
genus.unknowngenus.id.826	rs10060821	5	83419996	T	C	13275	0.0624208	0.0140818	9e-06	24	19.6462
genus.unknowngenus.id.826	rs10782329	6	153780607	C	T	12859	0.0602791	0.0137552	7.9e-06	23	19.2012
genus.unknowngenus.id.826	rs11257188	10	6237156	A	C	13282	-0.109509	0.0225832	1.85e-06	24	23.5106
genus.unknowngenus.id.826	rs116151565	8	128668364	A	G	13128	0.111567	0.024565	6.2e-06	23	20.624
genus.unknowngenus.id.826	rs13147561	4	62227193	A	G	12632	-0.0993127	0.0227994	9.57e-06	21	18.9712
genus.unknowngenus.id.826	rs142372196	13	84660104	A	G	13200	-0.0736201	0.0160907	5.44e-06	23	20.9303
genus.unknowngenus.id.826	rs2163025	2	5991969	T	C	13282	0.0573401	0.0125637	4.87e-06	24	20.8266
genus.unknowngenus.id.826	rs55922055	2	3658278	T	C	4010	-0.239699	0.0476043	2.28e-07	8	25.341
genus.unknowngenus.id.826	rs599752	19	39539911	C	T	13281	-0.0630207	0.0137964	4.06e-06	24	20.8625
genus.unknowngenus.id.826	rs6431586	2	234119635	A	G	13205	-0.0954152	0.0205715	2.72e-06	23	21.5098
genus.unknowngenus.id.826	rs72846345	2	134186590	T	C	13281	0.0877661	0.0190903	2.58e-06	24	21.1332
genus.unknowngenus.id.826	rs740358	7	112149857	G	T	11975	-0.130157	0.0264763	9.18e-07	21	24.1628
genus.unknowngenus.id.826	rs9571849	13	68440424	T	C	8407	0.137141	0.0317376	8.12e-06	15	18.6674
genus.unknowngenus.id.826	rs999857	4	178291192	G	A	13279	0.0763115	0.0165827	5.24e-06	24	21.174
genus.unknowngenus.id.959	rs10892421	11	119498403	C	T	4565	-0.103858	0.0213953	1.39e-06	18	23.5532
genus.unknowngenus.id.959	rs115909738	15	61402485	A	C	4866	-0.134627	0.0297761	6.49e-06	19	20.4338
genus.unknowngenus.id.959	rs11691923	2	157246935	G	A	4862	-0.0923453	0.0206883	8.35e-06	19	19.916
genus.unknowngenus.id.959	rs12261792	10	11909896	T	G	4868	-0.113723	0.0256243	9.57e-06	19	19.6887
genus.unknowngenus.id.959	rs13165831	5	79470160	A	G	4294	-0.120653	0.0243306	9.81e-07	18	24.5794
genus.unknowngenus.id.959	rs1969793	13	103561362	G	A	4868	0.102671	0.0218939	3.26e-06	19	21.9821
genus.unknowngenus.id.959	rs216336	12	6148230	A	G	4868	-0.0955273	0.0214259	7.95e-06	19	19.8701
genus.unknowngenus.id.959	rs2317372	8	57438932	C	T	4565	-0.0946411	0.0210788	7.93e-06	18	20.15
genus.unknowngenus.id.959	rs2831909	21	29955973	T	C	4868	0.132488	0.0306785	5.9e-06	19	18.6425
genus.unknowngenus.id.959	rs66473610	7	22843553	T	G	4059	0.181405	0.0401061	8.79e-06	17	20.4485
genus.unknowngenus.id.959	rs75285799	1	159508009	T	C	4867	0.132213	0.0275812	3.25e-06	19	22.9692
genus.Veillonella.id.2198	rs11141494	9	89306305	G	A	9291	-0.0783421	0.0174393	9.75e-06	24	20.1763
genus.Veillonella.id.2198	rs1882878	21	30010673	A	G	9282	-0.0768966	0.0163908	2.98e-06	24	22.0049
genus.Veillonella.id.2198	rs2013594	11	44302154	T	C	9283	-0.0720698	0.0155153	3.42e-06	24	21.5721
genus.Veillonella.id.2198	rs55807413	11	2956783	A	G	8610	0.107329	0.0237633	5.51e-06	22	20.3949
genus.Veillonella.id.2198	rs62376424	5	119914285	C	T	8999	-0.0762216	0.0163499	3.65e-06	23	21.7284
genus.Veillonella.id.2198	rs6656807	1	178945043	A	G	8999	0.0703062	0.0153954	5.5e-06	23	20.8502
genus.Veillonella.id.2198	rs742016	22	45604800	A	G	9279	-0.0688571	0.0149769	4.66e-06	24	21.1329
genus.Victivallis.id.2256	rs11899949	2	38049069	G	A	3258	0.130568	0.0276239	2.77e-06	17	22.3273
genus.Victivallis.id.2256	rs12512543	4	9608445	A	C	3239	-0.178036	0.0374344	2.54e-06	16	22.605
genus.Victivallis.id.2256	rs173120	13	72876881	T	C	3263	0.13381	0.0290127	7.65e-06	17	21.2585
genus.Victivallis.id.2256	rs1882775	21	40405606	A	G	3258	-0.13827	0.031273	8.73e-06	17	19.5368
genus.Victivallis.id.2256	rs2546432	5	180579462	T	C	3266	-0.110803	0.0249655	9.93e-06	17	19.686
genus.Victivallis.id.2256	rs342302	7	106378229	A	G	3265	-0.152754	0.0351572	8.16e-06	17	18.8665
genus.Victivallis.id.2256	rs4764863	12	102514184	G	A	3266	0.121561	0.0246058	8.22e-07	17	24.3918
genus.Victivallis.id.2256	rs4895919	6	131630319	T	C	3254	-0.116918	0.0247515	2.75e-06	17	22.2991
genus.Victivallis.id.2256	rs56349194	11	9312796	A	G	3266	-0.158501	0.0315231	6.26e-07	17	25.2663
genus.Victivallis.id.2256	rs7374366	3	60975863	G	A	3235	-0.182274	0.0405039	7.23e-06	16	20.2389
genus.Victivallis.id.2256	rs911666	14	96071125	T	C	3267	-0.118576	0.0263146	7.65e-06	17	20.2924
order.Actinomycetales.id.420	rs2889192	9	76394568	G	T	7711	0.0884052	0.0194997	3.97e-06	22	20.5489
order.Actinomycetales.id.420	rs34583783	6	67207371	G	T	7711	0.123688	0.0264254	5.54e-06	22	21.9027
order.Actinomycetales.id.420	rs35011108	6	133007480	A	G	3630	0.241546	0.0503803	1.88e-06	10	22.9741
[truncated: 331 more rows]

## Sheet: ST4
Supplemental Table 4.Instrumental variables selection of genome-wide significant VTE loci
SNP	Chr	BP	other_allele	effect_allele	EAF	Beta	SE	P-value	Samplesize	DIRECTION	HET_DF	HET_PVAL	F
rs10087301	8	27820792	A	G	0.1879	-0.0493	0.007	1.362e-12	1500860	++++++	5	0.3879	49.6018
rs10181664	2	36783215	C	T	0.3101	0.0435	0.0058	4.897e-14	1500860	++++++	5	0.8028	56.2499
rs1047891	2	211540507	C	A	0.309	0.0361	0.0058	3.802e-10	1500860	++++++	5	0.7168	38.7398
rs1048483	17	1966457	C	T	0.4835	0.0506	0.0054	6.599e-21	1500860	++++++	5	0.4226	87.8037
rs10516757	4	86704797	A	G	0.127	-0.0527	0.0082	1.251e-10	1500860	++++++	5	0.8547	41.3041
rs1054533	19	17004049	T	C	0.348	-0.0313	0.0057	4.517e-08	1500860	+++-++	5	0.06792	30.1535
rs10886430	10	121010256	A	G	0.1205	0.1025	0.0087	6.136e-32	1310600	-----?	4	0.8231	138.806
rs10990535	9	99091009	C	T	0.2424	-0.0377	0.0063	1.919e-09	1500860	------	5	0.2166	35.8097
rs10993706	9	93602967	A	G	0.0749	-0.0603	0.0104	6.095e-09	1500860	++++++	5	0.437	33.6177
rs11044893	12	19994917	C	G	0.0888	0.0561	0.0096	4.888e-09	1500860	------	5	0.1506	34.1494
rs11054402	12	11791029	C	T	0.4136	0.0317	0.0057	2.7e-08	1442630	++++?+	4	0.457	30.9292
rs11381530	4	83935002	I	D	0.1796	-0.0443	0.0079	1.947e-08	1119180	---??-	3	0.9445	31.4451
rs1160962	5	96327549	I	D	0.4346	-0.0388	0.006	1.415e-10	1119180	---??-	3	0.5371	41.8177
rs1173727	5	32830521	C	T	0.4062	0.0336	0.0054	5.619e-10	1500860	++++++	5	0.4076	38.716
rs1190982	14	58815839	C	T	0.32	-0.0366	0.0058	2.902e-10	1500860	------	5	0.6365	39.8204
rs12097293	1	11197467	A	G	0.2332	0.0406	0.0072	1.574e-08	1268790	?-----	4	0.7107	31.797
rs12445050	16	81870969	C	T	0.1354	0.0896	0.0077	3.342e-31	1500860	++++++	5	0.002586	135.405
rs12517759	5	38709629	G	A	0.2892	0.0361	0.0059	1.219e-09	1500860	++++++	5	0.06023	37.4378
rs12887044	14	75255659	T	C	0.3157	-0.0406	0.0058	2.985e-12	1500860	++++++	5	0.4975	48.9999
rs12898055	14	103835290	A	C	0.3266	0.0346	0.0058	1.806e-09	1500860	-----+	5	0.02297	35.5873
rs12934767	16	75456304	C	T	0.4207	0.0443	0.0059	3.58e-14	1240460	+?++++	4	0.1822	56.3771
rs13055886	22	43104750	T	C	0.3112	-0.0448	0.0059	2.354e-14	1500860	++++++	5	0.9832	57.6569
rs139974673	15	44027885	T	C	0.0252	-0.1253	0.0187	1.83e-11	1500860	++++++	5	0.09293	44.8971
rs141622900	19	45426792	G	A	0.0543	0.0877	0.012	2.329e-13	1500860	++++++	5	0.9951	53.4117
rs1513275	7	28259233	T	C	0.1972	-0.0387	0.0069	2.584e-08	1500860	++++-+	5	0.02358	31.4574
rs174566	11	61592362	A	G	0.3591	-0.0513	0.0056	5.972e-20	1500860	++++++	5	0.004833	83.9186
rs17502085	15	96125226	G	A	0.2433	0.0391	0.0063	4.676e-10	1500860	++++-+	5	0.07096	38.5187
rs17807204	17	7784295	A	G	0.081	0.0584	0.0104	2.022e-08	1177420	---?--	4	0.7223	31.5325
rs1799809	2	128175875	A	G	0.4204	0.0631	0.0054	1.929e-31	1500860	------	5	0.01517	136.543
rs1799963	11	46761055	G	A	0.0106	0.5332	0.0255	2.58e-97	1310600	+++++?	4	3.749e-05	437.219
rs1805081	18	21140432	T	C	0.4266	-0.0295	0.0054	4.98e-08	1500860	++++++	5	0.6554	29.8439
rs185432795	11	57106214	G	A	0.0053	0.3761	0.0399	3.823e-21	1268790	?+++++	4	0.0009563	88.8506
rs1867312	2	68619981	A	C	0.4425	0.0485	0.0054	2.114e-19	1500860	------	5	0.5578	80.6669
rs1870940	1	154984363	G	A	0.2752	0.0348	0.006	7.145e-09	1500860	++++++	5	0.5715	33.64
rs187674625	11	49933868	G	A	0.0178	0.1458	0.0264	3.393e-08	874155	++?-+?	3	0.0218	30.5004
rs1884841	14	92309229	G	A	0.4258	0.047	0.0054	3.26e-18	1500860	++++++	5	0.1457	75.7544
rs2066864	4	155525695	G	A	0.2556	0.176	0.006	1.06e-190	1500860	++++++	5	0.0004626	860.443
rs2087072	1	243829549	A	G	0.3285	0.0314	0.0057	4.896e-08	1500860	------	5	0.8444	30.3465
rs214060	6	25537194	C	T	0.4287	0.0408	0.0054	4.85e-14	1500860	++++++	5	0.772	57.0863
rs2227624	1	173884010	A	T	0.0037	0.3758	0.046	3.072e-16	1268790	?-----	4	0.8603	66.7417
rs2289252	4	187207381	C	T	0.4025	0.1623	0.0054	3.54e-196	1500860	++++++	5	1.033e-13	903.335
rs2360742	19	10740574	C	T	0.2054	-0.0936	0.0068	1.833e-43	1500860	------	5	0.04005	189.467
rs2844543	6	31347204	A	T	0.4789	-0.0467	0.0056	3.983e-17	1500860	++++++	5	0.02662	69.5436
rs28929474	14	94844947	C	T	0.0215	0.1348	0.0184	2.377e-13	1500860	++++++	5	0.6546	53.6715
rs2978457	8	42324760	T	C	0.4773	-0.0344	0.0058	2.135e-09	1310600	+++++?	4	0.8842	35.1771
rs3001023	1	201768789	G	A	0.3995	-0.0397	0.0055	6.394e-13	1500860	------	5	0.9508	52.1021
rs3211752	13	113787459	A	G	0.4821	0.0593	0.0054	1.281e-27	1500860	------	5	0.568	120.593
rs34290760	8	9185179	C	G	0.0381	0.0994	0.0147	1.482e-11	1500860	------	5	0.5435	45.7233
rs35257264	11	126296816	C	T	0.0271	0.1094	0.0167	5.342e-11	1500860	++++++	5	0.501	42.9142
rs3751198	12	104147207	G	A	0.4055	-0.0355	0.0055	1.2e-10	1500860	------	5	0.172	41.6611
rs3754120	1	118146031	T	G	0.0536	0.0677	0.0117	8.204e-09	1500860	------	5	0.5486	33.4815
rs3811444	1	248039451	C	T	0.3399	-0.037	0.0057	5.728e-11	1500860	------	5	0.01274	42.136
rs42038	7	92243719	C	T	0.2989	0.0362	0.0058	6.166e-10	1500860	++++++	5	0.733	38.9548
rs4759076	12	54729872	T	C	0.4814	-0.0422	0.0057	1.981e-13	1310600	+++++?	4	0.5524	54.8119
rs4759420	12	123794871	C	G	0.2113	-0.0427	0.0066	1.13e-10	1500860	++++++	5	0.09136	41.8569
rs4889599	16	30968589	T	C	0.3722	0.0343	0.0056	7.767e-10	1500860	------	5	0.2591	37.5156
rs5030062	3	186454180	A	C	0.3693	0.0398	0.0055	6.384e-13	1500860	------	5	0.102	52.3649
rs55747751	5	132397351	G	A	0.099	-0.0732	0.0096	2.621e-14	1500860	------	5	0.6601	58.1405
rs55823018	16	88535242	C	T	0.31	-0.0483	0.0059	2.286e-16	1500860	------	5	0.9718	67.0177
rs56324901	3	194788252	G	A	0.2019	-0.0447	0.0067	3.108e-11	1500860	------	5	0.9827	44.5107
rs5757675	22	39838892	T	G	0.2625	0.0342	0.0061	2.096e-08	1500860	------	5	0.7046	31.4334
rs57615042	1	218699815	A	G	0.1208	0.0552	0.0082	1.99e-11	1500860	------	5	0.3538	45.3158
rs597808	12	111973358	G	A	0.4721	0.0385	0.0054	9.215e-13	1500860	++++++	5	0.09818	50.8316
rs59985551	2	56106928	C	T	0.2255	-0.0355	0.0065	3.944e-08	1500860	------	5	0.8392	29.8284
rs6025	1	169519049	C	T	0.0306	0.8258	0.0127	0	1500860	++++++	5	8.226e-39	4228.07
rs60509203	11	77641359	A	G	0.1253	0.0489	0.0086	1.389e-08	1442630	----?-	4	0.8645	32.3311
rs6060308	20	33794378	G	A	0.2847	0.0959	0.0059	5.188e-59	1500860	++++++	5	0.01246	264.2
rs6132574	20	23175922	T	G	0.179	-0.0711	0.0071	1.463e-23	1500860	++++++	5	0.5329	100.282
rs61804164	1	161623025	G	C	0.143	0.0474	0.0084	1.99e-08	1240460	+?++++	4	0.5437	31.8418
rs635634	9	136155000	C	T	0.1883	0.2904	0.0065	0	1500860	++++++	5	8.236e-07	1996.02
rs6693697	1	150264106	C	T	0.3802	0.0382	0.0063	1.617e-09	1268790	?+++++	4	0.9089	36.7659
rs67694436	8	6654220	C	T	0.3659	-0.0368	0.0058	1.74e-10	1500860	----+-	5	0.3384	40.2568
rs67890964	16	83979317	T	C	0.3951	0.0304	0.0055	3.472e-08	1500860	----+-	5	0.1623	30.5507
rs6795524	3	93650604	A	G	0.0248	0.1421	0.0168	2.927e-17	1500860	------	5	0.7537	71.5433
rs6993770	8	106581528	A	T	0.2631	-0.0701	0.0062	8.306e-30	1500860	++++++	5	0.09709	127.836
rs7069316	10	96000282	A	G	0.4285	-0.0312	0.0055	1.036e-08	1500860	++++++	5	0.1313	32.1798
rs7135039	12	6160614	C	T	0.3699	0.0612	0.0056	4.596e-28	1500860	++++++	5	0.2697	119.434
rs713996	22	33177778	G	A	0.3922	-0.0334	0.0055	1.561e-09	1500860	------	5	0.3947	36.878
rs7188250	16	53834607	T	C	0.4158	0.0343	0.0054	2.588e-10	1500860	------	5	0.4657	40.346
rs738408	22	44324730	C	T	0.2218	-0.0396	0.0065	1.12e-09	1500860	------	5	0.6713	37.1162
rs7744054	6	121863829	T	G	0.4644	0.0301	0.0054	2.754e-08	1500860	------	5	0.8114	31.0703
rs77542162	17	67081278	A	G	0.0224	0.1293	0.018	6.954e-13	1500860	------	5	0.6645	51.6002
rs78667607	1	207271862	T	G	0.047	0.1144	0.013	1.373e-18	1442630	----?-	4	0.276	77.4399
rs78707713	10	71245276	T	C	0.1323	-0.1773	0.0084	1.6e-99	1500860	++++++	5	4.515e-07	445.511
rs78872368	2	198545250	G	C	0.2	-0.0448	0.0082	4.322e-08	1210560	?---?-	3	0.8542	29.8489
rs7905967	10	21873295	G	T	0.3044	0.0356	0.0061	4.621e-09	1442630	++++?+	4	0.429	34.0596
rs7960840	12	71121027	T	A	0.2573	-0.0347	0.0062	2.412e-08	1500860	------	5	0.989	31.3238
rs889269	5	108165445	T	C	0.2218	0.0388	0.0069	1.992e-08	1240460	-?----	4	0.5883	31.6202
rs892090	19	55539072	G	T	0.1604	-0.0667	0.0075	3.573e-19	1500860	------	5	0.03756	79.0913
rs9373523	6	147701133	G	T	0.4298	-0.0389	0.0054	8.44e-13	1500860	------	5	0.2617	51.8933
rs9854955	3	156795525	A	G	0.3911	-0.0383	0.0056	6.117e-12	1500860	++++++	5	0.187	46.7758
rs9872742	3	126273130	A	G	0.3494	0.0392	0.0061	1.081e-10	1240460	-?----	4	0.2453	41.2964
VTE: venous thromboembolism; BP:base position; EAF:frequence of effect allele

## Sheet: ST5
Supplemental table 5. MR PRESSO test results on locus of significant IVs of gut microbiota
Exposure	Global Test`$Pvalue	Global Test`$RSSobs	`Distortion Test`$Pvalue	`Distortion Test`$`Distortion Coefficient`beta.exposure	MR Analysis	Causal Estimate	Sd	T-stat	P-value
class.Betaproteobacteria.id.2867	0.528	12.1197			Raw	0.0294523	0.0302473	0.973719	0.351123
					Outlier-corrected	NA	NA	NA	NA
class.Clostridia.id.1859	0.171	17.4097			Raw	-0.00636235	0.0410252	-0.155084	0.879841
					Outlier-corrected	NA	NA	NA	NA
class.Coriobacteriia.id.809	0.216	22.7144			Raw	0.0056761	0.030736	0.184673	0.855806
					Outlier-corrected	NA	NA	NA	NA
class.Deltaproteobacteria.id.3087	0.034	24.8413	0.53	-48.032	Raw	0.0285794	0.0393601	0.726101	0.482941
					Outlier-corrected	0.0549942	0.0309296	1.77805	0.105762
class.Erysipelotrichia.id.2147	0.415	14.7714			Raw	-0.0309437	0.0314497	-0.983911	0.344582
					Outlier-corrected	NA	NA	NA	NA
class.Gammaproteobacteria.id.3303	0.249	10.0839			Raw	0.0205897	0.0475208	0.433279	0.682867
					Outlier-corrected	NA	NA	NA	NA
class.Lentisphaeria.id.2250	0.039	22.2968	0.015	2767.96	Raw	0.0257552	0.0303878	0.847551	0.424716
					Outlier-corrected	0.000898034	0.0251782	0.0356671	0.972705
class.Melainabacteria.id.1589	0.123	17.5351			Raw	-8.38769e-05	0.0238902	-0.00351094	0.997275
					Outlier-corrected	NA	NA	NA	NA
class.Methanobacteria.id.119	0.828	6.24839			Raw	0.0294622	0.0118923	2.47742	0.0351401
					Outlier-corrected	NA	NA	NA	NA
class.Mollicutes.id.3920	0.531	12.7038			Raw	-0.0376718	0.0242349	-1.55444	0.148362
					Outlier-corrected	NA	NA	NA	NA
class.Negativicutes.id.2164	0.156	17.4693			Raw	-0.0212392	0.0389262	-0.545628	0.597282
					Outlier-corrected	NA	NA	NA	NA
class.Verrucomicrobiae.id.4029	0.059	22.4669			Raw	-0.0113123	0.0322624	-0.350634	0.732486
					Outlier-corrected	NA	NA	NA	NA
family.Acidaminococcaceae.id.2166	0.709	5.05944			Raw	0.0261863	0.0249389	1.05002	0.334151
					Outlier-corrected	NA	NA	NA	NA
"family.Actinomycetaceae.id.421	0.845	2.47953			Raw	-0.06308	0.0173681	-3.63194	0.0221218
					Outlier-corrected	NA	NA	NA	NA
family.Alcaligenaceae.id.2875	0.074	22.7433			Raw	-0.00906325	0.0379615	-0.238749	0.815329
					Outlier-corrected	NA	NA	NA	NA
family.Bacteroidaceae.id.917	0.208	14.1672			Raw	-0.0446192	0.0431011	-1.03522	0.330841
					Outlier-corrected	NA	NA	NA	NA
family.BacteroidalesS24.7group.id.11173	0.102	15.9975			Raw	-0.023824	0.0328163	-0.72598	0.491405
					Outlier-corrected	NA	NA	NA	NA
family.Bifidobacteriaceae.id.433	0.073	27.1076			Raw	-0.0744683	0.0321234	-2.3182	0.0373742
					Outlier-corrected	NA	NA	NA	NA
family.Christensenellaceae.id.1866	0.21	16.7082			Raw	0.00108584	0.0330221	0.0328823	0.974415
					Outlier-corrected	NA	NA	NA	NA
family.Coriobacteriaceae.id.811	0.211	22.7144			Raw	0.0056761	0.030736	0.184673	0.855806
					Outlier-corrected	NA	NA	NA	NA
family.ClostridialesvadinBB60group.id.11286	0.332	17.9734			Raw	-0.0292237	0.0224478	-1.30185	0.213981
					Outlier-corrected	NA	NA	NA	NA
family.Clostridiaceae1.id.1869	0.06	20.6239			Raw	0.0420727	0.040392	1.04161	0.324763
					Outlier-corrected	NA	NA	NA	NA
family.Desulfovibrionaceae.id.3169	0.283	12.6838			Raw	0.0525865	0.0357692	1.47016	0.179719
					Outlier-corrected	NA	NA	NA	NA
family.Defluviitaleaceae.id.1924	0.22	14.9669			Raw	-0.0153002	0.0270266	-0.566116	0.585152
					Outlier-corrected	NA	NA	NA	NA
family.Enterobacteriaceae.id.3469	0.158	13.5463			Raw	-0.0136598	0.0481352	-0.28378	0.786117
					Outlier-corrected	NA	NA	NA	NA
family.Erysipelotrichaceae.id.2149	0.424	14.7714			Raw	-0.0309437	0.0314497	-0.983911	0.344582
					Outlier-corrected	NA	NA	NA	NA
family.FamilyXI.id.1936	0.563	7.87528			Raw	0.0228931	0.0149993	1.52627	0.170776
					Outlier-corrected	NA	NA	NA	NA
family.FamilyXIII.id.1957	0.11	17.1499			Raw	-0.0508054	0.0453296	-1.1208	0.294888
					Outlier-corrected	NA	NA	NA	NA
family.Lachnospiraceae.id.1987	0.119	26.4688			Raw	0.012898	0.0307583	0.419333	0.680548
					Outlier-corrected	NA	NA	NA	NA
family.Lactobacillaceae.id.1836	0.297	13.3592			Raw	-0.0234878	0.0228511	-1.02786	0.330846
					Outlier-corrected	NA	NA	NA	NA
family.Methanobacteriaceae.id.121	0.819	6.24839			Raw	0.0294622	0.0118923	2.47742	0.0351401
					Outlier-corrected	NA	NA	NA	NA
"family.Oxalobacteraceae.id.2966"	0.219	19.5822			Raw	-0.00429838	0.0174597	-0.246189	0.80938
					Outlier-corrected	NA	NA	NA	NA
family.Pasteurellaceae.id.3689	0.33	17.3099			Raw	-0.023825	0.0203003	-1.17362	0.261599
					Outlier-corrected	NA	NA	NA	NA
family.Peptococcaceae.id.2024	0.208	15.2546			Raw	-0.0275763	0.027923	-0.987584	0.349162
					Outlier-corrected	NA	NA	NA	NA
family.Peptostreptococcaceae.id.2042	0.092	20.9714			Raw	-0.00174812	0.0325297	-0.0537391	0.958107
					Outlier-corrected	NA	NA	NA	NA
family.Porphyromonadaceae.id.943	0.167	15.9712			Raw	0.00177288	0.0441403	0.0401646	0.968839
					Outlier-corrected	NA	NA	NA	NA
family.Prevotellaceae.id.960	0.028	32.3946	0.666	-67.2082	Raw	0.0102432	0.0342983	0.29865	0.769305
					Outlier-corrected	0.031237	0.0310766	1.00516	0.331876
family.Rhodospirillaceae.id.2717	0.428	13.7526			Raw	0.038182	0.0224313	1.70217	0.116779
					Outlier-corrected	NA	NA	NA	NA
family.Rikenellaceae.id.967	0.254	25.91			Raw	0.0179877	0.0252942	0.71114	0.485209
					Outlier-corrected	NA	NA	NA	NA
family.Streptococcaceae.id.1850	0.079	23.1337			Raw	0.0358907	0.0385888	0.930081	0.370662
					Outlier-corrected	NA	NA	NA	NA
family.Ruminococcaceae.id.2050	0.166	16.9375			Raw	-0.0490358	0.0359558	-1.36378	0.205769
					Outlier-corrected	NA	NA	NA	NA
family.unknownfamily.id.1000001214	0.164	15.3802			Raw	0.0200517	0.0243498	0.823487	0.434092
					Outlier-corrected	NA	NA	NA	NA
family.unknownfamily.id.1000005471	0.338	14.8538			Raw	0.00401304	0.025496	0.157399	0.877783
					Outlier-corrected	NA	NA	NA	NA
family.unknownfamily.id.1000006161	0.029	27.4029	0.588	-30.4902	Raw	0.0296094	0.0226719	1.306	0.216035
					Outlier-corrected	0.0425974	0.0195766	2.17594	0.0522338
family.Veillonellaceae.id.2172	0.968	9.48713			Raw	-0.0282784	0.0143327	-1.973	0.0640539
					Outlier-corrected	NA	NA	NA	NA
family.Verrucomicrobiaceae.id.4036"	0.079	22.4666			Raw	-0.0112939	0.0322661	-0.350025	0.73293
					Outlier-corrected	NA	NA	NA	NA
family.Victivallaceae.id.2255	0.049	22.9817	0.57	82.2368	Raw	-0.00297705	0.0191116	-0.155772	0.879035
					Outlier-corrected	-0.0167596	0.0114921	-1.45836	0.175423
genus..Clostridiuminnocuumgroup.id.14397	0.749	6.69701			Raw	0.0139158	0.0142675	0.975347	0.357955
					Outlier-corrected	NA	NA	NA	NA
genus..Eubacteriumbrachygroup.id.11296	0.814	5.87312			Raw	3.77885e-05	0.0133056	0.00284005	0.997803
					Outlier-corrected	NA	NA	NA	NA
genus..Eubacteriumcoprostanoligenesgroup.id.11375	0.605	10.1713			Raw	-0.000643323	0.0294313	-0.0218584	0.982991
					Outlier-corrected	NA	NA	NA	NA
genus..Eubacteriumeligensgroup.id.14372	0.42	8.51071			Raw	0.0263461	0.0375106	0.702364	0.50877
					Outlier-corrected	NA	NA	NA	NA
genus..Eubacteriumfissicatenagroup.id.14373	0.428	9.65449			Raw	0.0242697	0.0185568	1.30787	0.23223
					Outlier-corrected	NA	NA	NA	NA
genus..Eubacteriumhalliigroup.id.11338	0.313	18.0885			Raw	-0.0118722	0.0267502	-0.443818	0.663957
					Outlier-corrected	NA	NA	NA	NA
genus..Eubacteriumnodatumgroup.id.11297	0.741	8.31979			Raw	0.0120776	0.0117035	1.03197	0.326399
					Outlier-corrected	NA	NA	NA	NA
genus..Eubacteriumoxidoreducensgroup.id.11339	0.766	2.98337			Raw	0.0171163	0.018724	0.914138	0.412363
					Outlier-corrected	NA	NA	NA	NA
genus..Eubacteriumrectalegroup.id.14374	0.305	11.8751			Raw	0.0164518	0.0385219	0.427076	0.680586
					Outlier-corrected	NA	NA	NA	NA
genus..Eubacteriumruminantiumgroup.id.11340	0.024	34.0268	0.621	-30.2492	Raw	0.0285338	0.0223323	1.27769	0.218532
					Outlier-corrected	0.0409082	0.0190688	2.1453	0.0476213
genus..Eubacteriumventriosumgroup.id.11341	0.079	24.478			Raw	0.00644976	0.0355115	0.181625	0.858679
					Outlier-corrected	NA	NA	NA	NA
genus..Eubacteriumxylanophilumgroup.id.14375	0.537	8.88151			Raw	0.0019238	0.0295916	0.0650115	0.94976
					Outlier-corrected	NA	NA	NA	NA
genus..Ruminococcusgauvreauiigroup.id.11342	0.046	21.5641	0.728	-68.3965	Raw	0.00408045	0.0410124	0.0994933	0.922928
					Outlier-corrected	0.0129114	0.0187168	0.68983	0.512514
genus..Ruminococcusgnavusgroup.id.14376	0.651	10.5447			Raw	0.0199564	0.0172143	1.15929	0.270884
					Outlier-corrected	NA	NA	NA	NA
genus..Ruminococcustorquesgroup.id.14377	0.347	11.2672			Raw	-0.0387873	0.0375034	-1.03423	0.331276
					Outlier-corrected	NA	NA	NA	NA
genus.Actinomyces.id.423	0.832	3.69214			Raw	-0.0289139	0.0176045	-1.64241	0.151612
					Outlier-corrected	NA	NA	NA	NA
genus.Adlercreutzia.id.812	0.416	9.29713			Raw	0.00537076	0.027083	0.198307	0.848441
					Outlier-corrected	NA	NA	NA	NA
genus.Akkermansia.id.4037	0.07	22.4786			Raw	-0.0111981	0.0322605	-0.347114	0.735056
					Outlier-corrected	NA	NA	NA	NA
genus.Alistipes.id.968	0.187	20.5241			Raw	0.0290512	0.0361553	0.803512	0.436125
					Outlier-corrected	NA	NA	NA	NA
genus.Allisonella.id.2174	0.841	3.95449			Raw	-0.0217289	0.0115099	-1.88785	0.107974
					Outlier-corrected	NA	NA	NA	NA
genus.Alloprevotella.id.961	0.512	6.46781			Raw	-0.027246	0.0186999	-1.45701	0.204898
					Outlier-corrected	NA	NA	NA	NA
genus.Anaerostipes.id.1991	0.022	27.3179	0.565	57.814	Raw	-0.0224667	0.0433688	-0.518037	0.614692
					Outlier-corrected	-0.0532562	0.0324673	-1.64031	0.131977
genus.Anaerofilum.id.2053	0.081	19.2534			Raw	-0.0149068	0.0236398	-0.630582	0.543992
					Outlier-corrected	NA	NA	NA	NA
genus.Anaerotruncus.id.2054	0.222	17.5906			Raw	0.0416168	0.0350132	1.1886	0.259623
					Outlier-corrected	NA	NA	NA	NA
genus.Bacteroides.id.918	0.207	14.1672			Raw	-0.0446192	0.0431011	-1.03522	0.330841
					Outlier-corrected	NA	NA	NA	NA
genus.Barnesiella.id.944	0.359	15.7898			Raw	0.0484718	0.0286581	1.69138	0.116547
					Outlier-corrected	NA	NA	NA	NA
genus.Bifidobacterium.id.436	0.004	41.1363	0.153	-256.735	Raw	-0.028231	0.0351066	-0.804152	0.434752
					Outlier-corrected	0.018012	0.0260773	0.690715	0.501892
genus.Bilophila.id.3170	0.474	11.6664			Raw	-0.0242194	0.0280716	-0.862774	0.408477
					Outlier-corrected	NA	NA	NA	NA
genus.Blautia.id.1992	0.188	18.1546			Raw	0.00647239	0.0326974	0.197949	0.846696
					Outlier-corrected	NA	NA	NA	NA
genus.Butyricicoccus.id.2055	0.613	7.34821			Raw	-0.0216808	0.025889	-0.837453	0.429999
					Outlier-corrected	NA	NA	NA	NA
genus.Butyricimonas.id.945	0.374	14.2758			Raw	0.0369279	0.0254838	1.44908	0.175218
					Outlier-corrected	NA	NA	NA	NA
genus.Butyrivibrio.id.1993	0.079	24.4209			Raw	-0.000999333	0.0156648	-0.0637947	0.950036
					Outlier-corrected	NA	NA	NA	NA
genus.CandidatusSoleaferrea.id.11350	0.255	14.1845			Raw	-0.0306725	0.0236231	-1.29841	0.22643
					Outlier-corrected	NA	NA	NA	NA
genus.Catenibacterium.id.2153	0.706	3.57805			Raw	-0.00532261	0.0162701	-0.327142	0.759965
					Outlier-corrected	NA	NA	NA	NA
genus.ChristensenellaceaeR.7group.id.11283	0.006	30.7385	0.188	-254.032	Raw	-0.0421354	0.0575195	-0.732541	0.482479
					Outlier-corrected	-0.0119016	0.052432	-0.226991	0.826124
genus.Clostridiumsensustricto1.id.1873	0.48	7.41863			Raw	-0.0120617	0.0304621	-0.395956	0.705834
					Outlier-corrected	NA	NA	NA	NA
genus.Collinsella.id.815	0.273	13.0932			Raw	-0.0514689	0.0383351	-1.3426	0.216249
					Outlier-corrected	NA	NA	NA	NA
genus.Coprobacter.id.949	0.024	25.1031	"No significant outliers"		Raw	-0.00138559	0.0290922	-0.0476276	0.962951
					Outlier-corrected	NA	NA	NA	NA
genus.Coprococcus1.id.11301	0.8	8.46438			Raw	-0.00913561	0.0211304	-0.432343	0.673846
					Outlier-corrected	NA	NA	NA	NA
genus.Coprococcus2.id.11302	0.326	12.1168			Raw	0.0265535	0.0326277	0.813836	0.439289
					Outlier-corrected	NA	NA	NA	NA
genus.Coprococcus3.id.11303	0.263	14.4473			Raw	0.0233261	0.0380047	0.613769	0.554562
					Outlier-corrected	NA	NA	NA	NA
genus.DefluviitaleaceaeUCG011.id.11287	0.258	11.9328			Raw	-0.017913	0.0293002	-0.611359	0.560283
					Outlier-corrected	NA	NA	NA	NA
genus.Desulfovibrio.id.3173	0.606	8.80598			Raw	-0.00342246	0.0223603	-0.15306	0.881728
					Outlier-corrected	NA	NA	NA	NA
genus.Dialister.id.2183	0.936	4.4975			Raw	0.0182399	0.0182744	0.998116	0.344301
					Outlier-corrected	NA	NA	NA	NA
genus.Dorea.id.1997	0.989	2.58734			Raw	0.00258036	0.0158858	0.162432	0.874554
					Outlier-corrected	NA	NA	NA	NA
genus.Eggerthella.id.819	0.374	11.9924			Raw	0.0179764	0.019918	0.902521	0.390295
					Outlier-corrected	NA	NA	NA	NA
genus.Eisenbergiella.id.1130	0.065	21.939			Raw	0.0339346	0.025919	1.30925	0.219733
					Outlier-corrected	NA	NA	NA	NA
genus.Enterorhabdus.id.820	0.447	6.94179			Raw	0.0452057	0.0278132	1.62533	0.16502
					Outlier-corrected	NA	NA	NA	NA
genus.Erysipelatoclostridium.id.11381	0.007	35.3663	0.565	36.2483	Raw	-0.0339979	0.030125	-1.12856	0.278052
					Outlier-corrected	-0.0533286	0.0258527	-2.06279	0.0597027
genus.ErysipelotrichaceaeUCG003.id.11384	0.324	21.1607			Raw	0.0310271	0.0251945	1.2315	0.235929
					Outlier-corrected	NA	NA	NA	NA
genus.Escherichia.Shigella.id.3504	0.603	7.84625			Raw	0.0236769	0.0257814	0.918373	0.385276
					Outlier-corrected	NA	NA	NA	NA
genus.Faecalibacterium.id.2057	0.502	10.8053			Raw	0.0132998	0.0259084	0.513338	0.620078
					Outlier-corrected	NA	NA	NA	NA
genus.FamilyXIIIAD3011group.id.11293	0.821	7.40896			Raw	0.0241165	0.0238034	1.01315	0.334874
					Outlier-corrected	NA	NA	NA	NA
genus.FamilyXIIIUCG001.id.11294	0.045	22.1883	0.521	84.2206	Raw	-0.00947657	0.0470677	-0.201339	0.846159
					Outlier-corrected	-0.0600565	0.0327327	-1.83476	0.11622
genus.Flavonifractor.id.2059	0.819	2.45892			Raw	-0.01978	0.0225533	-0.877035	0.429985
					Outlier-corrected	NA	NA	NA	NA
genus.Fusicatenibacter.id.11305	0.502	19.1066			Raw	-0.0424	0.0248702	-1.70485	0.105421
					Outlier-corrected	NA	NA	NA	NA
genus.Gordonibacter.id.821	0.1	19.9767			Raw	-0.0199769	0.0201208	-0.992847	0.3442
					Outlier-corrected	NA	NA	NA	NA
genus.Haemophilus.id.3698	0.402	10.4746			Raw	-0.015987	0.0225377	-0.709346	0.498259
					Outlier-corrected	NA	NA	NA	NA
genus.Holdemanella.id.11393	0.691	8.34091			Raw	-0.00309257	0.0190704	-0.162166	0.874757
					Outlier-corrected	NA	NA	NA	NA
genus.Holdemania.id.2157	0.683	11.5177			Raw	0.0108313	0.0173679	0.62364	0.543652
					Outlier-corrected	NA	NA	NA	NA
genus.Howardella.id.2000	0.196	14.5627			Raw	0.0192811	0.0202307	0.95306	0.368464
					Outlier-corrected	NA	NA	NA	NA
genus.Hungatella.id.11306	0.303	8.0843			Raw	-0.0282515	0.0268104	-1.05375	0.351439
					Outlier-corrected	NA	NA	NA	NA
genus.Intestinibacter.id.11345	0.625	12.3415			Raw	-0.00275945	0.0217532	-0.126852	0.900999
					Outlier-corrected	NA	NA	NA	NA
genus.Intestinimonas.id.2062	0.526	17.3987			Raw	0.0216624	0.0198349	1.09213	0.290947
					Outlier-corrected	NA	NA	NA	NA
genus.Lachnoclostridium.id.11308	0.325	15.9108			Raw	-0.0182021	0.0330138	-0.551348	0.591514
					Outlier-corrected	NA	NA	NA	NA
genus.Lachnospira.id.2004	0.415	6.67552			Raw	-0.046782	0.0509711	-0.917814	0.41065
					Outlier-corrected	NA	NA	NA	NA
genus.LachnospiraceaeFCS020group.id.11314	0.029	26.7685	0.064	521.194	Raw	0.014552	0.0337629	0.431005	0.674105
					Outlier-corrected	-0.00345494	0.0295796	-0.116802	0.909123
genus.LachnospiraceaeNC2004group.id.11316	0.991	2.04527			Raw	-0.0207311	0.00975696	-2.12475	0.0663332
					Outlier-corrected	NA	NA	NA	NA
genus.LachnospiraceaeND3007group.id.11317	Not enough intrumental variables
genus.LachnospiraceaeNK4A136group.id.11319	0.068	27.5336			Raw	-0.0369437	0.0299997	-1.23147	0.238433
					Outlier-corrected	NA	NA	NA	NA
genus.LachnospiraceaeUCG001.id.11321	0.186	0.186			Raw	0.00329338	0.0279596	0.11779	0.908357
					Outlier-corrected	NA	NA	NA	NA
genus.LachnospiraceaeUCG004.id.11324	0.41	16.1639			Raw	-0.0212859	0.0286788	-0.742219	0.471153
					Outlier-corrected	NA	NA	NA	NA
genus.LachnospiraceaeUCG008.id.11328	0.135	18.552			Raw	0.00717798	0.0251557	0.285342	0.781205
					Outlier-corrected	NA	NA	NA	NA
genus.LachnospiraceaeUCG010.id.11330	0.887	5.63364			Raw	-0.0680657	0.0206319	-3.29905	0.00924394
					Outlier-corrected	NA	NA	NA	NA
genus.Lactobacillus.id.1837	0.454	11.3526			Raw	-0.0194871	0.0212218	-0.91826	0.382432
					Outlier-corrected	NA	NA	NA	NA
genus.Lactococcus.id.1851	0.608	8.50141			Raw	0.0368175	0.01629	2.26013	0.0537115
					Outlier-corrected	NA	NA	NA	NA
genus.Marvinbryantia.id.2005	0.078	19.8349			Raw	0.0252491	0.0381257	0.662261	0.524398
					Outlier-corrected	NA	NA	NA	NA
genus.Methanobrevibacter.id.123	0.465	7.01478			Raw	0.0202501	0.0206047	0.982792	0.370843
					Outlier-corrected	NA	NA	NA	NA
genus.Odoribacter.id.952	0.227	11.875			Raw	-0.00941014	0.0436274	-0.215693	0.836372
					Outlier-corrected	NA	NA	NA	NA
genus.Olsenella.id.822	0.155	17.6382			Raw	-0.0115014	0.0191299	-0.601228	0.561068
					Outlier-corrected	NA	NA	NA	NA
genus.Oscillibacter.id.2063	0.587	12.195			Raw	-0.0059356	0.0196684	-0.301783	0.767983
					Outlier-corrected	NA	NA	NA	NA
genus.Oscillospira.id.2064	0.001	30.1173	0.488	-64.3417	Raw	0.0270412	0.0505779	0.534645	0.60945
					Outlier-corrected	0.0758342	0.0344387	2.202	0.0699089
genus.Oxalobacter.id.2978	0.314	13.7486			Raw	0.023652	0.0171939	1.37561	0.198971
					Outlier-corrected	NA	NA	NA	NA
genus.Parabacteroides.id.954	0.466	7.34295			Raw	-0.0355174	0.039354	-0.90251	0.408158
					Outlier-corrected	NA	NA	NA	NA
genus.Paraprevotella.id.962	0.303	15.4708			Raw	-0.0364141	0.0206258	-1.76547	0.105191
					Outlier-corrected	NA	NA	NA	NA
genus.Parasutterella.id.2892	0.283	18.0123			Raw	0.0335748	0.0233743	1.4364	0.174515
					Outlier-corrected	NA	NA	NA	NA
genus.Peptococcus.id.2037	0.211	17.8258			Raw	0.00714819	0.0202514	0.352973	0.73078
					Outlier-corrected	NA	NA	NA	NA
genus.Phascolarctobacterium.id.2168	0.878	5.61039			Raw	-0.000908871	0.019277	-0.047148	0.963425
					Outlier-corrected	NA	NA	NA	NA
genus.Prevotella7.id.11182	0.097	20.1117			Raw	-0.0014898	0.0193367	-0.077045	0.940107
					Outlier-corrected	NA	NA	NA	NA
genus.Prevotella9.id.11183	0.662	12.6838			Raw	-0.0122049	0.018069	-0.675462	0.510386
					Outlier-corrected	NA	NA	NA	NA
genus.RikenellaceaeRC9gutgroup.id.11191	0.487	11.3408			Raw	-0.00488333	0.0140825	-0.346766	0.735953
					Outlier-corrected	NA	NA	NA	NA
genus.Romboutsia.id.11347	0.002	37.7305	No significant outliers		Raw	0.00885697	0.0381063	0.232428	0.819825
					Outlier-corrected	NA	NA	NA	NA
genus.Roseburia.id.2012	0.789	9.34727			Raw	-0.0570206	0.0247614	-2.30281	0.0399939
					Outlier-corrected	NA	NA	NA	NA
genus.Ruminiclostridium5.id.11355	0.45	11.105			Raw	0.0204866	0.0351431	0.582948	0.574242
					Outlier-corrected	NA	NA	NA	NA
genus.Ruminiclostridium6.id.11356	0.277	17.093			Raw	-0.0515265	0.0286532	-1.79828	0.0973175
					Outlier-corrected	NA	NA	NA	NA
genus.Ruminiclostridium9.id.11357	0.588	8.08613			Raw	-0.00142814	0.0323545	-0.0441404	0.965874
					Outlier-corrected	NA	NA	NA	NA
genus.RuminococcaceaeNK4A214group.id.11358	0.064	25.5495			Raw	-0.0325977	0.0360321	-0.904686	0.382092
					Outlier-corrected	NA	NA	NA	NA
genus.RuminococcaceaeUCG002.id.11360	0.185	29			Raw	-0.03351	0.0243328	-1.37715	0.182969
					Outlier-corrected	NA	NA	NA	NA
genus.RuminococcaceaeUCG003.id.11361	0.024	25.912	0.637	34.6308	Raw	-0.0453611	0.0413598	-1.09674	0.298462
					Outlier-corrected	-0.0693921	0.0365963	-1.89615	0.0904428
genus.RuminococcaceaeUCG004.id.11362	0.063	20.0844			Raw	-0.00395376	0.0373434	-0.105876	0.918288
					Outlier-corrected	NA	NA	NA	NA
genus.RuminococcaceaeUCG005.id.11363	0.511	14.116			Raw	-0.0323524	0.0244417	-1.32366	0.208422
					Outlier-corrected	NA	NA	NA	NA
genus.RuminococcaceaeUCG009.id.11366	0.54	10.9569			Raw	0.015112	0.0212719	0.71042	0.493679
					Outlier-corrected	NA	NA	NA	NA
genus.RuminococcaceaeUCG010.id.11367	0.93	1.9204			Raw	-0.0166331	0.0186337	-0.892639	0.412945
					Outlier-corrected	NA	NA	NA	NA
genus.RuminococcaceaeUCG011.id.11368	0.262	12.3155			Raw	0.0247884	0.0196521	1.26136	0.247587
					Outlier-corrected	NA	NA	NA	NA
genus.RuminococcaceaeUCG013.id.11370	0.895	6.62483			Raw	-0.0118935	0.0205733	-0.578107	0.574836
					Outlier-corrected	NA	NA	NA	NA
genus.RuminococcaceaeUCG014.id.11371	0.716	8.84529			Raw	0.0336777	0.023589	1.42768	0.183858
					Outlier-corrected	NA	NA	NA	NA
genus.Ruminococcus1.id.11373	0.387	12.1681			Raw	-0.0500674	0.0324431	-1.54324	0.157168
					Outlier-corrected	NA	NA	NA	NA
genus.Ruminococcus2.id.11374	0.687	12.5401			Raw	0.0160956	0.0220584	0.729681	0.477617
					Outlier-corrected	NA	NA	NA	NA
genus.Sellimonas.id.14369	0.198	14.4142			Raw	-0.00488205	0.0185641	-0.262983	0.79921
					Outlier-corrected	NA	NA	NA	NA
genus.Senegalimassilia.id.11160	0.408	6.68383			Raw	-0.00479671	0.0314827	-0.15236	0.886279
					Outlier-corrected	NA	NA	NA	NA
genus.Slackia.id.825	0.203	11.6276			Raw	-0.0763016	0.0349861	-2.18091	0.0810196
					Outlier-corrected	NA	NA	NA	NA
genus.Streptococcus.id.1853	"<0.001"	50.3154	0.886	-37.924	Raw	-0.0144204	0.0545936	-0.26414	0.796154
					Outlier-corrected	-0.0104553	0.0415014	-0.251926	0.8062
genus.Subdoligranulum.id.2070	0.137	18.4991			Raw	-0.0479626	0.0390741	-1.22748	0.247754
					Outlier-corrected	NA	NA	NA	NA
genus.Sutterella.id.2896	0.024	26.6598	0.611	42.3461	Raw	-0.0323906	0.0383357	-0.844921	0.416154
					Outlier-corrected	-0.0561812	0.0335291	-1.6756	0.124754
genus.Terrisporobacter.id.11348	0.096	14.4545			Raw	-0.0345362	0.0314596	-1.09779	0.300795
					Outlier-corrected	NA	NA	NA	NA
genus.Turicibacter.id.2162	0.096	18.4714			Raw	-0.0345362	0.0314596	-1.09779	0.300795
					Outlier-corrected	NA	NA	NA	NA
genus.Tyzzerella3.id.11335	0.023	28.6262	0.209	155.958	Raw	0.00554087	0.0235856	0.234926	0.818227
					Outlier-corrected	-0.00990191	0.0187811	-0.527228	0.608504
genus.unknowngenus.id.1000000073	0.365	17.9734			Raw	-0.0292237	0.0224478	-1.30185	0.213981
					Outlier-corrected	NA	NA	NA	NA
genus.unknowngenus.id.1000001215	0.164	15.3802			Raw	0.0200517	0.0243498	0.823487	0.434092
					Outlier-corrected	NA	NA	NA	NA
genus.unknowngenus.id.1000005472	0.35	14.8538			Raw	0.00401304	0.025496	0.157399	0.877783
					Outlier-corrected	NA	NA	NA	NA
genus.unknowngenus.id.1000005479	0.104	15.9975			Raw	-0.023824	0.0328163	-0.72598	0.491405
					Outlier-corrected	NA	NA	NA	NA
genus.unknowngenus.id.1000006162	0.035	27.4029	0.604	-30.4902	Raw	0.0296094	0.0226719	1.306	0.216035
					Outlier-corrected	0.0425974	0.0195766	2.17594	0.0522338
genus.unknowngenus.id.1868	0.066	20.0768			Raw	0.00286435	0.0337068	0.0849784	0.934139
					Outlier-corrected	NA	NA	NA	NA
genus.unknowngenus.id.2001	0.179	15.3449			Raw	0.0367939	0.0321537	1.14431	0.285575
					Outlier-corrected	NA	NA	NA	NA
genus.unknowngenus.id.2041	0.138	19.3047			Raw	0.00440432	0.0253485	0.173751	0.865217
					Outlier-corrected	NA	NA	NA	NA
genus.unknowngenus.id.2071	0.11	25.0093			Raw	0.00614039	0.027734	0.221403	0.827765
					Outlier-corrected	NA	NA	NA	NA
genus.unknowngenus.id.2755	0.074	21.7115			Raw	0.0149415	0.0305848	0.488526	0.635713
					Outlier-corrected	NA	NA	NA	NA
genus.unknowngenus.id.826	0.261	18.7255			Raw	-0.00991682	0.0272343	-0.364129	0.721615
					Outlier-corrected	NA	NA	NA	NA
genus.unknowngenus.id.959	0.058	21.2673			Raw	0.00869382	0.0237201	0.366517	0.721615
					Outlier-corrected	NA	NA	NA	NA
genus.Veillonella.id.2198	0.908	2.97697			Raw	0.0340577	0.0182852	1.86259	0.111822
					Outlier-corrected	NA	NA	NA	NA
genus.Victivallis.id.2256	0.012	26.0736	0.902	4.18138	Raw	0.0308408	0.0215744	1.42951	0.183346
					Outlier-corrected	0.0296029	0.0142193	2.08189	0.0709068
order.Actinomycetales.id.420	0.83	2.4824			Raw	-0.0631304	0.0174122	-3.62565	0.0222455
					Outlier-corrected	NA	NA	NA	NA
order.Bacillales.id.1674	0.869	5.06465			Raw	-0.0335659	0.0113332	-2.96174	0.0180979
					Outlier-corrected	NA	NA	NA	NA
order.Bacteroidales.id.913"	0.004	34.523	No significant outliers		Raw	-0.032522	0.0437735	-0.74296	0.47072
					Outlier-corrected	NA	NA	NA	NA
order.Bifidobacteriales.id.432	0.068	27.1076			Raw	-0.0744683	0.0321234	-2.3182	0.0373742
					Outlier-corrected	NA	NA	NA	NA
order.Burkholderiales.id.2874	0.416	12.342			Raw	0.0139917	0.0321966	0.434571	0.673102
					Outlier-corrected	NA	NA	NA	NA
order.Clostridiales.id.1863	0.509	12.1569			Raw	-0.0231081	0.0316834	-0.729344	0.481033
					Outlier-corrected	NA	NA	NA	NA
order.Coriobacteriales.id.810	0.214	22.7144			Raw	0.0056761	0.030736	0.184673	0.855806
					Outlier-corrected	NA	NA	NA	NA
order.Desulfovibrionales.id.3156	0.311	14.2382			Raw	0.0428358	0.0319401	1.34113	0.209543
					Outlier-corrected	NA	NA	NA	NA
order.Enterobacteriales.id.3468	0.145	13.5463			Raw	-0.0136598	0.0481352	-0.28378	0.786117
					Outlier-corrected	NA	NA	NA	NA
order.Erysipelotrichales.id.2148	0.404	14.7714			Raw	-0.0309437	0.0314497	-0.983911	0.344582
					Outlier-corrected	NA	NA	NA	NA
order.Gastranaerophilales.id.1591	0.157	15.3802			Raw	0.0200517	0.0243498	0.823487	0.434092
					Outlier-corrected	NA	NA	NA	NA
order.Lactobacillales.id.1800	0.538	15.1097			Raw	0.0662876	0.0257776	2.57152	0.0221719
					Outlier-corrected	NA	NA	NA	NA
order.Methanobacteriales.id.120	0.844	6.24839			Raw	0.0294622	0.0118923	2.47742	0.0351401
					Outlier-corrected	NA	NA	NA	NA
order.MollicutesRF9.id.11579	0.327	14.8538			Raw	0.00401304	0.025496	0.157399	0.877783
					Outlier-corrected	NA	NA	NA	NA
order.NB1n.id.3953	0.027	27.4029	0.59	-30.4902	Raw	0.0296094	0.0226719	1.306	0.216035
					Outlier-corrected	0.0425974	0.0195766	2.17594	0.0522338
order.Pasteurellales.id.3688	0.336	17.3099			Raw	-0.023825	0.0203003	-1.17362	0.261599
					Outlier-corrected	NA	NA	NA	NA
order.Rhodospirillales.id.2667	0.134	18.5453			Raw	0.022605	0.0283831	0.796422	0.444283
					Outlier-corrected	NA	NA	NA	NA
order.Selenomonadales.id.2165	0.152	17.4693			Raw	-0.0212392	0.0389262	-0.545628	0.597282
					Outlier-corrected	NA	NA	NA	NA
order.Victivallales.id.2254	0.037	22.2968	0.012	2767.96	Raw	0.0257552	0.0303878	0.847551	0.424716
					Outlier-corrected	0.000898034	0.0251782	0.0356671	0.972705
order.Verrucomicrobiales.id.4030	0.068	22.4669			Raw	-0.0113123	0.0322624	-0.350634	0.732486
					Outlier-corrected	NA	NA	NA	NA
phylum.Actinobacteria.id.400	0.024	32.395	0.034	-172.296	Raw	-0.0630335	0.0375421	-1.67901	0.11532
					Outlier-corrected	-0.0231489	0.0287343	-0.80562	0.434951
phylum.Bacteroidetes.id.905	0.01	30.2107	No significant outliers		Raw	-0.0564019	0.0463167	-1.21774	0.248798
					Outlier-corrected	NA	NA	NA	NA
phylum.Cyanobacteria.id.1500	0.356	10.7221			Raw	-0.00685251	0.0247415	-0.276964	0.789808
					Outlier-corrected	NA	NA	NA	NA
phylum.Euryarchaeota.id.55	0.18	18.6973			Raw	0.020412	0.0182669	1.11743	0.287621
					Outlier-corrected	NA	NA	NA	NA
phylum.Firmicutes.id.1672	0.371	17.1483			Raw	-0.0928226	0.0297261	-3.12259	0.0080873
					Outlier-corrected	NA	NA	NA	NA
phylum.Lentisphaerae.id.2238	0.027	24.1413	0.162	144.708	Raw	0.0344209	0.0285217	1.20683	0.261968
					Outlier-corrected	0.0140661	0.0258431	0.544289	0.60314
phylum.Proteobacteria.id.2375	0.182	17.1616			Raw	0.0517911	0.0387851	1.33533	0.211366
					Outlier-corrected	NA	NA	NA	NA
phylum.Tenericutes.id.3919	0.487	12.7038			Raw	-0.0376718	0.0242349	-1.55444	0.148362
					Outlier-corrected	NA	NA	NA	NA
phylum.Verrucomicrobia.id.3982	0.736	9.23109			Raw	-0.0253664	0.0205442	-1.23473	0.242658
					Outlier-corrected	NA	NA	NA	NA
class.Actinobacteria.id.419	0.008	38.3984	0.063	-320.66	Raw	-0.0324046	0.0350558	-0.924373	0.369924
					Outlier-corrected	0.0146853	0.0256224	0.573144	0.575638
class.Alphaproteobacteria.id.2379	0.213	11.4757			Raw	-0.00318666	0.0369036	-0.0863509	0.933997
					Outlier-corrected	NA	NA	NA	NA
class.Bacilli.id.1673	0.576	17.3246			Raw	0.0561165	0.023398	2.39835	0.0282205
					Outlier-corrected	NA	NA	NA	NA
class.Bacteroidia.id.912	0.005	34.523	No significant outliers		Raw	-0.032522	0.0437735	-0.74296	0.47072
					Outlier-corrected	NA	NA	NA	NA

## Sheet: ST6
Supplemental Table 6. MR analysis with locus signifcant IVs of gut microbiota
outcome	Bacteria (exposure)	method	N_IVs	P	OR	OR_lci95	OR_uci95	FDR	Q_pval	egger_intercept	se_egger	pval_egger
VTE	class.Actinobacteria.id.419	Inverse variance weighted	16	0.355292	0.968115	0.90383	1.03697	0.793376	0.0119911	0.012837	0.00669861	0.0759624
VTE	class.Alphaproteobacteria.id.2379	Inverse variance weighted	7	0.931187	0.996818	0.927263	1.07159	0.993267	0.213029	-0.00977155	0.013716	0.508061
VTE	class.Bacilli.id.1673	Inverse variance weighted	18	0.021685	1.05772	1.00824	1.10963	0.34696	0.553935	0.00595504	0.00484072	0.236404
VTE	class.Bacteroidia.id.912	Inverse variance weighted	14	0.457506	0.968001	0.888413	1.05472	0.813344	0.00508326	0.0122771	0.00670222	0.0919039
VTE	class.Betaproteobacteria.id.2867	Inverse variance weighted	12	0.347131	1.02989	0.968557	1.09511	0.793376	0.507605	0.00403312	0.00709852	0.582456
VTE	class.Clostridia.id.1859	Inverse variance weighted	11	0.876755	0.993658	0.916886	1.07686	0.993267	0.157969	-0.00460693	0.0131861	0.734841
VTE	class.Coriobacteriia.id.809	Inverse variance weighted	17	0.853486	1.00569	0.946896	1.06814	0.993267	0.220836	0.00627485	0.00820452	0.456253
VTE	class.Deltaproteobacteria.id.3087	Inverse variance weighted	12	0.467777	1.02899	0.952594	1.11152	0.793376	0.0318329	-0.00616924	0.00796899	0.456751
VTE	class.Erysipelotrichia.id.2147	Inverse variance weighted	13	0.325159	0.96953	0.911572	1.03117	0.793376	0.397358	0.0199681	0.0081079	0.0315222
VTE	class.Gammaproteobacteria.id.3303	Inverse variance weighted	6	0.664812	1.0208	0.930018	1.12045	0.967	0.208709	0.00823254	0.0113892	0.509784
VTE	class.Lentisphaeria.id.2250	Inverse variance weighted	8	0.396688	1.02609	0.96676	1.08906	0.793376	0.0226706	0.00199873	0.0160501	0.904963
VTE	class.Melainabacteria.id.1589	Inverse variance weighted	10	0.997199	0.999916	0.954175	1.04785	0.997199	0.123829	-0.0101131	0.00733279	0.205171
VTE	class.Methanobacteria.id.119	Inverse variance weighted	10	0.0621984	1.0299	0.998498	1.06229	0.497587	0.825531	0.0045495	0.0106392	0.680207
VTE	class.Mollicutes.id.3920	Inverse variance weighted	12	0.126499	0.963029	0.917601	1.01071	0.674663	0.474786	-0.00124513	0.00747747	0.871069
VTE	class.Negativicutes.id.2164	Inverse variance weighted	11	0.585322	0.978985	0.907071	1.0566	0.936515	0.149535	-0.0140385	0.0067738	0.0680909
VTE	class.Verrucomicrobiae.id.4029	Inverse variance weighted	12	0.725863	0.988751	0.928164	1.05329	0.967818	0.0570703	-0.00214204	0.00893669	0.815412
VTE	family.Acidaminococcaceae.id.2166	Inverse variance weighted	7	0.42471	1.02653	0.962608	1.0947	0.743243	0.748239	-0.00569616	0.00923656	0.564429
VTE	family.Actinomycetaceae.id.421	Inverse variance weighted	5	0.0370874	0.938868	0.884809	0.996231	0.64903	0.858316	-0.00604957	0.00774687	0.491814
VTE	family.Alcaligenaceae.id.2875	Inverse variance weighted	13	0.811301	0.990978	0.919921	1.06752	0.958358	0.0904002	-0.0136343	0.01089	0.236535
VTE	family.Bacteroidaceae.id.917	Inverse variance weighted	9	0.300564	0.956362	0.878888	1.04066	0.669445	0.184933	0.00373627	0.0152142	0.813054
VTE	family.BacteroidalesS24.7group.id.11173	Inverse variance weighted	8	0.467851	0.976458	0.915629	1.04133	0.75886	0.102601	0.00422627	0.0149576	0.787016
VTE	family.Bifidobacteriaceae.id.433	Inverse variance weighted	14	0.0204385	0.928237	0.871595	0.988559	0.64903	0.0882099	0.0124676	0.00768753	0.13081
VTE	family.Christensenellaceae.id.1866	Inverse variance weighted	11	0.973768	1.00109	0.938345	1.06802	0.973768	0.193196	0.000654101	0.00561603	0.909837
VTE	family.Clostridiaceae1.id.1869	Inverse variance weighted	10	0.297592	1.04297	0.963584	1.1289	0.669445	0.0528169	0.00253653	0.00904267	0.786207
VTE	family.ClostridialesvadinBB60group.id.11286	Inverse variance weighted	15	0.192967	0.971199	0.929395	1.01488	0.669445	0.343252	-0.0143168	0.00546879	0.02127
VTE	family.Coriobacteriaceae.id.811	Inverse variance weighted	17	0.853486	1.00569	0.946896	1.06814	0.958358	0.220836	0.00627485	0.00820452	0.456253
VTE	family.Defluviitaleaceae.id.1924	Inverse variance weighted	10	0.571315	0.984816	0.934006	1.03839	0.869393	0.207567	0.00744154	0.00971539	0.465701
VTE	family.Desulfovibrionaceae.id.3169	Inverse variance weighted	9	0.141518	1.05399	0.982631	1.13054	0.669445	0.237775	-0.00100588	0.00722252	0.89316
VTE	family.Enterobacteriaceae.id.3469	Inverse variance weighted	7	0.776579	0.986433	0.897623	1.08403	0.958358	0.135208	0.0154646	0.0215126	0.504409
VTE	family.Erysipelotrichaceae.id.2149	Inverse variance weighted	13	0.325159	0.96953	0.911572	1.03117	0.669445	0.397358	0.0199681	0.0081079	0.0315222
VTE	family.FamilyXI.id.1936	Inverse variance weighted	8	0.156236	1.02316	0.991284	1.05605	0.669445	0.534995	0.00114767	0.0135779	0.935389
VTE	family.FamilyXIII.id.1957	Inverse variance weighted	9	0.262373	0.950464	0.869661	1.03877	0.669445	0.0994724	-0.0191295	0.00893658	0.0695748
VTE	family.Lachnospiraceae.id.1987	Inverse variance weighted	17	0.674972	1.01298	0.953717	1.07593	0.958358	0.105453	-0.0119237	0.0042465	0.0132469
VTE	family.Lactobacillaceae.id.1836	Inverse variance weighted	10	0.304015	0.976786	0.934003	1.02153	0.669445	0.260221	-0.000419471	0.00701748	0.953801
VTE	family.Methanobacteriaceae.id.121	Inverse variance weighted	10	0.0621984	1.0299	0.998498	1.06229	0.669445	0.825531	0.0045495	0.0106392	0.680207
VTE	family.Oxalobacteraceae.id.2966	Inverse variance weighted	14	0.805536	0.995711	0.962213	1.03037	0.958358	0.212688	0.0128286	0.00893578	0.176653
VTE	family.Pasteurellaceae.id.3689	Inverse variance weighted	14	0.240545	0.976457	0.938368	1.01609	0.669445	0.291468	-0.00206027	0.00547726	0.713372
VTE	family.Peptococcaceae.id.2024	Inverse variance weighted	10	0.323357	0.9728	0.920991	1.02752	0.669445	0.178391	-0.0108286	0.00619402	0.118551
VTE	family.Peptostreptococcaceae.id.2042	Inverse variance weighted	12	0.957143	0.998253	0.936593	1.06397	0.973768	0.0806411	0.0109121	0.00505293	0.056152
VTE	family.Porphyromonadaceae.id.943	Inverse variance weighted	10	0.967962	1.00177	0.918749	1.0923	0.973768	0.166135	0.0139908	0.0101934	0.207139
VTE	family.Prevotellaceae.id.960	Inverse variance weighted	16	0.765207	1.0103	0.944612	1.08055	0.958358	0.019365	0.00283303	0.00908131	0.759667
VTE	family.Rhodospirillaceae.id.2717	Inverse variance weighted	12	0.0887231	1.03892	0.994233	1.08562	0.669445	0.39819	0.0168361	0.0130289	0.225346
VTE	family.Rikenellaceae.id.967	Inverse variance weighted	21	0.476997	1.01815	0.968905	1.0699	0.75886	0.281608	0.00795139	0.00531985	0.151426
VTE	family.Ruminococcaceae.id.2050	Inverse variance weighted	10	0.172637	0.952147	0.887356	1.02167	0.669445	0.169935	0.011058	0.00615714	0.110231
VTE	family.Streptococcaceae.id.1850	Inverse variance weighted	13	0.352329	1.03654	0.961036	1.11798	0.685085	0.0750781	-0.00191024	0.0121057	0.877477
VTE	family.unknownfamily.id.1000001214	Inverse variance weighted	9	0.410231	1.02025	0.972706	1.07013	0.743243	0.152161	-0.00253323	0.00854361	0.775448
VTE	family.unknownfamily.id.1000005471	Inverse variance weighted	12	0.874931	1.00402	0.955081	1.05547	0.958358	0.338561	0.00677565	0.00653573	0.324291
VTE	family.unknownfamily.id.1000006161	Inverse variance weighted	13	0.191554	1.03005	0.985282	1.07686	0.669445	0.0237478	0.0061724	0.0112035	0.592692
VTE	family.Veillonellaceae.id.2172	Inverse variance weighted	19	0.174708	0.972118	0.933219	1.01264	0.669445	0.96989	-0.00108722	0.00334511	0.749132
VTE	family.Verrucomicrobiaceae.id.4036	Inverse variance weighted	12	0.72632	0.98877	0.928175	1.05332	0.958358	0.0570579	-0.00215931	0.00893766	0.813974
VTE	family.Victivallaceae.id.2255	Inverse variance weighted	12	0.876213	0.997027	0.960371	1.03508	0.958358	0.0486373	0.0274438	0.0101704	0.0223746
VTE	genus..Clostridiuminnocuumgroup.id.14397	Inverse variance weighted	9	0.43417	1.01401	0.979259	1.05	0.953518	0.74212	-0.00290616	0.0115056	0.807844
VTE	genus..Eubacteriumbrachygroup.id.11296	Inverse variance weighted	9	0.998285	1.00004	0.966159	1.0351	0.998285	0.801324	-0.00167938	0.00922302	0.860677
VTE	genus..Eubacteriumcoprostanoligenesgroup.id.11375	Inverse variance weighted	11	0.984002	0.999357	0.938452	1.06421	0.991571	0.588289	-0.00189703	0.00756	0.807504
VTE	genus..Eubacteriumeligensgroup.id.14372	Inverse variance weighted	7	0.482452	1.0267	0.953921	1.10502	0.953518	0.39795	-0.00674663	0.0125932	0.615105
VTE	genus..Eubacteriumfissicatenagroup.id.14373	Inverse variance weighted	8	0.190919	1.02457	0.987971	1.06252	0.953518	0.388086	0.00113576	0.0141342	0.938568
VTE	genus..Eubacteriumhalliigroup.id.11338	Inverse variance weighted	15	0.657174	0.988198	0.937721	1.04139	0.953518	0.286231	-0.0041579	0.00475555	0.397807
VTE	genus..Eubacteriumnodatumgroup.id.11297	Inverse variance weighted	11	0.401476	1.01215	0.983992	1.04112	0.953518	0.761712	0.000704834	0.00944259	0.942131
VTE	genus..Eubacteriumoxidoreducensgroup.id.11339	Inverse variance weighted	5	0.528736	1.01726	0.964506	1.07291	0.953518	0.754243	-0.0105232	0.00980561	0.361834
VTE	genus..Eubacteriumrectalegroup.id.14374	Inverse variance weighted	9	0.669324	1.01659	0.942659	1.09632	0.98842	0.304668	0.00115447	0.00938479	0.905553
VTE	genus..Eubacteriumruminantiumgroup.id.11340	Inverse variance weighted	18	0.201359	1.02894	0.984878	1.07498	0.953518	0.0247733	-0.00343947	0.00762809	0.658116
VTE	genus..Eubacteriumventriosumgroup.id.11341	Inverse variance weighted	14	0.855877	1.00647	0.9388	1.07902	0.98842	0.07467	-0.00492867	0.0118224	0.684117
VTE	genus..Eubacteriumxylanophilumgroup.id.14375	Inverse variance weighted	9	0.951567	1.00193	0.941618	1.0661	0.98842	0.538474	0.0111465	0.00795417	0.203856
VTE	genus..Ruminococcusgauvreauiigroup.id.11342	Inverse variance weighted	10	0.920747	1.00409	0.926535	1.08813	0.98842	0.0518556	0.0255356	0.010333	0.0386336
VTE	genus..Ruminococcusgnavusgroup.id.14376	Inverse variance weighted	12	0.301545	1.02016	0.982255	1.05952	0.953518	0.646243	-0.00553268	0.00919027	0.560565
VTE	genus..Ruminococcustorquesgroup.id.14377	Inverse variance weighted	9	0.301027	0.961955	0.893781	1.03533	0.953518	0.36183	-0.00760568	0.00619342	0.259123
VTE	genus.Actinomyces.id.423	Inverse variance weighted	7	0.255498	0.9715	0.924269	1.02115	0.953518	0.824246	-7.3129e-06	0.0072412	0.999233
VTE	genus.Adlercreutzia.id.812	Inverse variance weighted	8	0.842804	1.00539	0.953408	1.0602	0.98842	0.416279	-0.0139659	0.0106341	0.237066
VTE	genus.Akkermansia.id.4037	Inverse variance weighted	12	0.728506	0.988864	0.928274	1.05341	0.98842	0.0569986	-0.00223691	0.00892949	0.807266
VTE	genus.Alistipes.id.968	Inverse variance weighted	14	0.421679	1.02948	0.959049	1.10508	0.953518	0.168853	0.00839774	0.0103146	0.431413
VTE	genus.Allisonella.id.2174	Inverse variance weighted	7	0.207542	0.978505	0.945993	1.01214	0.953518	0.84848	0.0138776	0.01569	0.416932
VTE	genus.Alloprevotella.id.961	Inverse variance weighted	6	0.166327	0.973122	0.936291	1.0114	0.953518	0.478266	0.00194939	0.0270741	0.946057
VTE	genus.Anaerofilum.id.2053	Inverse variance weighted	10	0.528314	0.985204	0.940597	1.03193	0.953518	0.0786217	0.00731691	0.014002	0.615439
VTE	genus.Anaerostipes.id.1991	Inverse variance weighted	12	0.604432	0.977784	0.898104	1.06453	0.953984	0.0171506	-0.0064886	0.00986475	0.525545
VTE	genus.Anaerotruncus.id.2054	Inverse variance weighted	12	0.234595	1.04249	0.973352	1.11655	0.953518	0.181987	-0.00208612	0.00762214	0.789891
VTE	genus.Bacteroides.id.918	Inverse variance weighted	9	0.300564	0.956362	0.878888	1.04066	0.953518	0.184933	0.00373627	0.0152142	0.813054
VTE	genus.Barnesiella.id.944	Inverse variance weighted	13	0.0907638	1.04967	0.992331	1.11031	0.953518	0.334069	-0.00414769	0.00780789	0.605828
VTE	genus.Bifidobacterium.id.436	Inverse variance weighted	15	0.421309	0.972164	0.90752	1.04141	0.953518	0.00519897	0.00361376	0.00743691	0.63511
VTE	genus.Bilophila.id.3170	Inverse variance weighted	11	0.398552	0.976072	0.922701	1.03253	0.953518	0.478599	-0.00729077	0.00920326	0.448623
VTE	genus.Blautia.id.1992	Inverse variance weighted	12	0.843085	1.00649	0.944014	1.07311	0.98842	0.21638	-0.0099997	0.00497745	0.0722952
VTE	genus.Butyricicoccus.id.2055	Inverse variance weighted	8	0.457052	0.978553	0.924207	1.03609	0.953518	0.596702	-0.00509918	0.00492915	0.340787
VTE	genus.Butyricimonas.id.945	Inverse variance weighted	12	0.147316	1.03762	0.987064	1.09076	0.953518	0.371863	0.000920188	0.00786606	0.90919
VTE	genus.Butyrivibrio.id.1993	Inverse variance weighted	15	0.949134	0.999001	0.968795	1.03015	0.98842	0.0952418	0.00179664	0.0104846	0.86658
VTE	genus.CandidatusSoleaferrea.id.11350	Inverse variance weighted	10	0.194147	0.969793	0.925914	1.01575	0.953518	0.248531	0.00296052	0.0245567	0.907013
VTE	genus.Catenibacterium.id.2153	Inverse variance weighted	5	0.802104	0.994692	0.954137	1.03697	0.98842	0.672104	0.0353857	0.0260709	0.267775
VTE	genus.ChristensenellaceaeR.7group.id.11283	Inverse variance weighted	10	0.463839	0.95874	0.856523	1.07315	0.953518	0.00309738	-0.0178634	0.0122688	0.183485
VTE	genus.Clostridiumsensustricto1.id.1873	Inverse variance weighted	7	0.700688	0.988011	0.929077	1.05068	0.98842	0.462964	0.00850473	0.00747006	0.306501
VTE	genus.Collinsella.id.815	Inverse variance weighted	9	0.1794	0.949833	0.881081	1.02395	0.953518	0.241274	-0.00630611	0.0104233	0.564266
VTE	genus.Coprobacter.id.949	Inverse variance weighted	11	0.962013	0.998615	0.943267	1.05721	0.98842	0.0206657	0.0144697	0.0101712	0.18857
VTE	genus.Coprococcus1.id.11301	Inverse variance weighted	12	0.736788	0.990906	0.939498	1.04513	0.98842	0.826822	0.00890639	0.00488128	0.0980373
VTE	genus.Coprococcus2.id.11302	Inverse variance weighted	9	0.415739	1.02691	0.963294	1.09473	0.953518	0.294352	0.00623907	0.0151454	0.692703
VTE	genus.Coprococcus3.id.11303	Inverse variance weighted	10	0.539368	1.0236	0.950124	1.10276	0.953518	0.244416	-0.0114799	0.00948229	0.260574
VTE	genus.DefluviitaleaceaeUCG011.id.11287	Inverse variance weighted	8	0.540962	0.982246	0.927427	1.04031	0.953518	0.242566	0.00642727	0.0112884	0.589768
VTE	genus.Desulfovibrio.id.3173	Inverse variance weighted	10	0.892038	0.996583	0.948526	1.04708	0.98842	0.629107	-0.00623017	0.00759515	0.435813
VTE	genus.Dialister.id.2183	Inverse variance weighted	10	0.529023	1.01841	0.962182	1.07792	0.953518	0.936829	-0.00744006	0.00859052	0.411667
VTE	genus.Dorea.id.1997	Inverse variance weighted	10	0.937524	1.00258	0.939936	1.06941	0.98842	0.989862	-0.00451388	0.00619669	0.487121
VTE	genus.Eggerthella.id.819	Inverse variance weighted	10	0.36678	1.01814	0.979157	1.05867	0.953518	0.365786	-0.00431951	0.0106949	0.696878
VTE	genus.Eisenbergiella.id.11304	Inverse variance weighted	11	0.190449	1.03452	0.983275	1.08843	0.953518	0.0530579	0.000123031	0.0222582	0.99571
VTE	genus.Enterorhabdus.id.820	Inverse variance weighted	6	0.104092	1.04624	0.990735	1.10486	0.953518	0.40081	-0.000751218	0.0106634	0.947218
VTE	genus.Erysipelatoclostridium.id.11381	Inverse variance weighted	15	0.259083	0.966574	0.911154	1.02536	0.953518	0.00602653	-0.0216334	0.00774447	0.0152207
VTE	genus.ErysipelotrichaceaeUCG003.id.11384	Inverse variance weighted	17	0.218135	1.03151	0.981813	1.08373	0.953518	0.274597	0.0104653	0.00562472	0.0825199
VTE	genus.Escherichia.Shigella.id.3504	Inverse variance weighted	9	0.415744	1.02396	0.967204	1.08405	0.953518	0.615647	0.0055144	0.00652092	0.425708
VTE	genus.Faecalibacterium.id.2057	Inverse variance weighted	10	0.641142	1.01339	0.958269	1.07168	0.988113	0.593485	-0.00357377	0.00539117	0.526034
VTE	genus.FamilyXIIIAD3011group.id.11293	Inverse variance weighted	11	0.430175	1.02441	0.964832	1.08767	0.953518	0.809944	0.0112403	0.0128928	0.405962
VTE	genus.FamilyXIIIUCG001.id.11294	Inverse variance weighted	8	0.840433	0.990568	0.903274	1.0863	0.98842	0.0295311	-0.0246457	0.00764435	0.0180453
VTE	genus.Flavonifractor.id.2059	Inverse variance weighted	5	0.584617	0.980414	0.913291	1.05247	0.953518	0.817036	0.00891289	0.0121101	0.515062
VTE	genus.Fusicatenibacter.id.11305	Inverse variance weighted	19	0.0954094	0.958486	0.911889	1.00746	0.953518	0.507994	0.00650003	0.0065892	0.337737
VTE	genus.Gordonibacter.id.821	Inverse variance weighted	11	0.320784	0.980221	0.942317	1.01965	0.953518	0.0881952	0.0050127	0.0129897	0.708535
VTE	genus.Haemophilus.id.3698	Inverse variance weighted	9	0.47811	0.98414	0.941613	1.02859	0.953518	0.392055	0.00695525	0.00600377	0.284659
VTE	genus.Holdemanella.id.11393	Inverse variance weighted	10	0.886989	0.996912	0.955286	1.04035	0.98842	0.646278	-0.00175174	0.00882766	0.847653
VTE	genus.Holdemania.id.2157	Inverse variance weighted	14	0.582652	1.01089	0.972581	1.05071	0.953518	0.686283	0.000768382	0.00553331	0.89186
VTE	genus.Howardella.id.2000	Inverse variance weighted	9	0.340559	1.01947	0.979835	1.0607	0.953518	0.177124	0.00822663	0.0132064	0.553078
VTE	genus.Hungatella.id.11306	Inverse variance weighted	5	0.291996	0.972144	0.922378	1.02459	0.953518	0.27727	0.00895108	0.0244456	0.738542
VTE	genus.Intestinibacter.id.11345	Inverse variance weighted	14	0.909045	0.997244	0.951133	1.04559	0.98842	0.64896	0.00987183	0.00613928	0.133817
VTE	genus.Intestinimonas.id.2062	Inverse variance weighted	17	0.28441	1.0219	0.98216	1.06325	0.953518	0.497624	0.00259615	0.00473386	0.591473
VTE	genus.Lachnoclostridium.id.11308	Inverse variance weighted	13	0.581395	0.981963	0.920435	1.0476	0.953518	0.334455	-0.0106389	0.00728027	0.171896
VTE	genus.Lachnospira.id.2004	Inverse variance weighted	5	0.358716	0.954295	0.863566	1.05456	0.953518	0.346486	-0.00558106	0.0203386	0.801582
VTE	genus.LachnospiraceaeFCS020group.id.11314	Inverse variance weighted	13	0.666465	1.01466	0.949686	1.08408	0.98842	0.0346375	0.0153534	0.00481685	0.00864598
VTE	genus.LachnospiraceaeNC2004group.id.11316	Inverse variance weighted	9	0.338635	0.979482	0.93876	1.02197	0.953518	0.990483	0.00356198	0.0101364	0.735624
VTE	genus.LachnospiraceaeND3007group.id.11317	Inverse variance weighted	3	0.563311	0.964965	0.855036	1.08903	0.953518	0.721491	-0.00422164	0.059616	0.954994
VTE	genus.LachnospiraceaeNK4A136group.id.11319	Inverse variance weighted	15	0.218147	0.96373	0.908697	1.0221	0.953518	0.0856321	-0.00254037	0.00452186	0.58381
VTE	genus.LachnospiraceaeUCG001.id.11321	Inverse variance weighted	12	0.906234	1.0033	0.949796	1.05981	0.98842	0.159108	-0.00899126	0.0111871	0.440245
VTE	genus.LachnospiraceaeUCG004.id.11324	Inverse variance weighted	14	0.457955	0.978939	0.92543	1.03554	0.953518	0.370379	-0.00569873	0.00776855	0.477302
VTE	genus.LachnospiraceaeUCG008.id.11328	Inverse variance weighted	11	0.775382	1.0072	0.958748	1.05811	0.98842	0.12261	-0.00663353	0.0136922	0.63962
VTE	genus.LachnospiraceaeUCG010.id.11330	Inverse variance weighted	10	0.0173572	0.934199	0.883254	0.988082	0.953518	0.86124	0.00322825	0.00600917	0.60573
VTE	genus.Lactobacillus.id.1837	Inverse variance weighted	10	0.358483	0.980702	0.940746	1.02235	0.953518	0.401892	0.000584894	0.00702503	0.935691
VTE	genus.Lactococcus.id.1851	Inverse variance weighted	9	0.0394239	1.0375	1.00178	1.0745	0.953518	0.575456	0.00549371	0.0105826	0.619675
VTE	genus.Marvinbryantia.id.2005	Inverse variance weighted	10	0.507804	1.02557	0.951727	1.10514	0.953518	0.0704092	0.0137043	0.0129009	0.319123
VTE	genus.Methanobrevibacter.id.123	Inverse variance weighted	6	0.339413	1.02046	0.978929	1.06375	0.953518	0.450429	0.00742068	0.0118337	0.56462
VTE	genus.Odoribacter.id.952	Inverse variance weighted	7	0.829227	0.990634	0.909446	1.07907	0.98842	0.207026	0.0197619	0.00857338	0.0693354
VTE	genus.Olsenella.id.822	Inverse variance weighted	11	0.547688	0.988564	0.952185	1.02633	0.953518	0.148279	0.00729683	0.00962643	0.467834
VTE	genus.Oscillibacter.id.2063	Inverse variance weighted	13	0.779489	0.994082	0.953623	1.03626	0.98842	0.587115	0.00133656	0.00818124	0.873191
VTE	genus.Oscillospira.id.2064	Inverse variance weighted	8	0.592896	1.02741	0.930446	1.13448	0.953518	0.00255059	0.0343321	0.0168392	0.0875873
VTE	genus.Oxalobacter.id.2978	Inverse variance weighted	11	0.168944	1.02393	0.990002	1.05903	0.953518	0.322672	0.0084199	0.0122055	0.507688
VTE	genus.Parabacteroides.id.954	Inverse variance weighted	6	0.377373	0.965106	0.891921	1.0443	0.953518	0.442881	-0.0204923	0.0121862	0.167939
VTE	genus.Paraprevotella.id.962	Inverse variance weighted	12	0.0774853	0.964241	0.926037	1.00402	0.953518	0.285887	0.00520493	0.00734166	0.494546
VTE	genus.Parasutterella.id.2892	Inverse variance weighted	14	0.150888	1.03414	0.987836	1.08262	0.953518	0.274311	-0.00455361	0.00539045	0.414772
VTE	genus.Peptococcus.id.2037	Inverse variance weighted	12	0.724109	1.00717	0.967979	1.04796	0.98842	0.186945	-0.00490801	0.0105364	0.651329
VTE	genus.Phascolarctobacterium.id.2168	Inverse variance weighted	10	0.97333	0.999092	0.94725	1.05377	0.98842	0.873567	0.00266905	0.0101262	0.798766
VTE	genus.Prevotella7.id.11182	Inverse variance weighted	11	0.938588	0.998511	0.961376	1.03708	0.98842	0.0834389	0.0215778	0.0154477	0.195949
VTE	genus.Prevotella9.id.11183	Inverse variance weighted	15	0.544297	0.987869	0.949653	1.02762	0.953518	0.663847	0.00184378	0.00581694	0.756301
VTE	genus.RikenellaceaeRC9gutgroup.id.11191	Inverse variance weighted	11	0.73798	0.995129	0.96706	1.02401	0.98842	0.503263	-0.00140928	0.0129013	0.915413
VTE	genus.Romboutsia.id.11347	Inverse variance weighted	14	0.816206	1.0089	0.936289	1.08713	0.98842	0.00261149	0.00769875	0.00849025	0.382373
VTE	genus.Roseburia.id.2012	Inverse variance weighted	13	0.0582678	0.944575	0.890441	1.002	0.953518	0.776094	-0.00165442	0.0062602	0.796453
VTE	genus.Ruminiclostridium5.id.11355	Inverse variance weighted	10	0.560492	1.0207	0.952664	1.09359	0.953518	0.439661	-0.00431213	0.00960356	0.665336
VTE	genus.Ruminiclostridium6.id.11356	Inverse variance weighted	13	0.0721328	0.949779	0.897909	1.00464	0.98842	0.273279	-0.00249977	0.00740669	0.742091
VTE	genus.Ruminiclostridium9.id.11357	Inverse variance weighted	9	0.968604	0.998573	0.930023	1.07218	0.98842	0.606886	-0.0107149	0.0104302	0.338464
VTE	genus.RuminococcaceaeNK4A214group.id.11358	Inverse variance weighted	14	0.365632	0.967928	0.901928	1.03876	0.953518	0.0547057	0.000448332	0.00945048	0.962943
VTE	genus.RuminococcaceaeUCG002.id.11360	Inverse variance weighted	22	0.168465	0.967045	0.922007	1.01428	0.953518	0.193665	-0.00539391	0.00492229	0.286182
VTE	genus.RuminococcaceaeUCG003.id.11361	Inverse variance weighted	11	0.272754	0.955652	0.881239	1.03635	0.98842	0.0201762	-0.0138552	0.00951912	0.179505
VTE	genus.RuminococcaceaeUCG004.id.11362	Inverse variance weighted	9	0.915681	0.996054	0.925754	1.07169	0.98842	0.0455703	-0.0035629	0.0181056	0.849588
VTE	genus.RuminococcaceaeUCG005.id.11363	Inverse variance weighted	14	0.197229	0.968165	0.921707	1.01697	0.953518	0.500187	0.00456032	0.00577317	0.444906
VTE	genus.RuminococcaceaeUCG009.id.11366	Inverse variance weighted	11	0.50056	1.01523	0.971553	1.06086	0.953518	0.533003	-0.00342214	0.00923742	0.719604
VTE	genus.RuminococcaceaeUCG010.id.11367	Inverse variance weighted	6	0.649386	0.983504	0.915446	1.05662	0.98842	0.93525	-0.00405985	0.00779503	0.629991
VTE	genus.RuminococcaceaeUCG011.id.11368	Inverse variance weighted	8	0.207179	1.0251	0.986364	1.06535	0.953518	0.242512	0.0105197	0.0136502	0.470158
VTE	genus.RuminococcaceaeUCG013.id.11370	Inverse variance weighted	12	0.681342	0.988177	0.933641	1.0459	0.98842	0.901649	0.00397354	0.00588858	0.515108
VTE	genus.RuminococcaceaeUCG014.id.11371	Inverse variance weighted	11	0.220856	1.03425	0.979964	1.09155	0.953518	0.691724	-0.00597794	0.00590851	0.338084
VTE	genus.Ruminococcus1.id.11373	Inverse variance weighted	10	0.122773	0.951165	0.892565	1.01361	0.953518	0.351406	-0.00753582	0.00645635	0.276742
VTE	genus.Ruminococcus2.id.11374	Inverse variance weighted	15	0.523166	1.01623	0.967234	1.0677	0.953518	0.707968	0.00592228	0.00498212	0.255817
VTE	genus.Sellimonas.id.14369	Inverse variance weighted	9	0.792563	0.99513	0.959572	1.03201	0.98842	0.190232	7.59166e-06	0.0154825	0.999622
VTE	genus.Senegalimassilia.id.11160	Inverse variance weighted	5	0.878903	0.995215	0.93566	1.05856	0.98842	0.383727	-0.00622894	0.0117182	0.631873
VTE	genus.Slackia.id.825	Inverse variance weighted	6	0.0291898	0.926537	0.865131	0.992301	0.953518	0.164668	0.0139939	0.0227962	0.572495
VTE	genus.Streptococcus.id.1853	Inverse variance weighted	13	0.791672	0.985683	0.885658	1.097	0.98842	2.76087e-05	-0.0222776	0.013514	0.127491
VTE	genus.Subdoligranulum.id.2070	Inverse variance weighted	11	0.219644	0.953169	0.882896	1.02904	0.953518	0.115224	0.000620612	0.00748253	0.935713
VTE	genus.Sutterella.id.2896	Inverse variance weighted	12	0.398155	0.968128	0.898051	1.04367	0.953518	0.02225	-0.00763011	0.0121243	0.543245
VTE	genus.Terrisporobacter.id.11348	Inverse variance weighted	5	0.874825	1.00712	0.921982	1.10013	0.98842	0.0496648	-0.0071933	0.0143284	0.650176
VTE	genus.Turicibacter.id.2162	Inverse variance weighted	10	0.272294	0.966053	0.908285	1.0275	0.953518	0.087479	0.0117958	0.0144654	0.438419
VTE	genus.Tyzzerella3.id.11335	Inverse variance weighted	13	0.814266	1.00556	0.96013	1.05313	0.98842	0.018336	0.0219709	0.0183351	0.255983
VTE	genus.unknowngenus.id.1000000073	Inverse variance weighted	15	0.192967	0.971199	0.929395	1.01488	0.953518	0.343252	-0.0143168	0.00546879	0.02127
VTE	genus.unknowngenus.id.1000001215	Inverse variance weighted	9	0.410231	1.02025	0.972706	1.07013	0.953518	0.152161	-0.00253323	0.00854361	0.775448
VTE	genus.unknowngenus.id.1000005472	Inverse variance weighted	12	0.874931	1.00402	0.955081	1.05547	0.98842	0.338561	0.00677565	0.00653573	0.324291
VTE	genus.unknowngenus.id.1000005479	Inverse variance weighted	8	0.467851	0.976458	0.915629	1.04133	0.953518	0.102601	0.00422627	0.0149576	0.787016
VTE	genus.unknowngenus.id.1000006162	Inverse variance weighted	13	0.191554	1.03005	0.985282	1.07686	0.953518	0.0237478	0.0061724	0.0112035	0.592692
VTE	genus.unknowngenus.id.1868	Inverse variance weighted	10	0.932279	1.00287	0.938755	1.07136	0.98842	0.0592681	-0.00146055	0.010592	0.893733
VTE	genus.unknowngenus.id.2001	Inverse variance weighted	9	0.252494	1.03748	0.974114	1.10497	0.953518	0.157477	0.00400418	0.0110004	0.726602
VTE	genus.unknowngenus.id.2041	Inverse variance weighted	12	0.862061	1.00441	0.955731	1.05558	0.98842	0.128139	0.0116694	0.00692375	0.122808
VTE	genus.unknowngenus.id.2071	Inverse variance weighted	16	0.824779	1.00616	0.952926	1.06237	0.98842	0.115474	0.00786277	0.0108285	0.479733
VTE	genus.unknowngenus.id.2755	Inverse variance weighted	11	0.625177	1.01505	0.955993	1.07776	0.974978	0.0543809	0.0106187	0.0142109	0.473999
VTE	genus.unknowngenus.id.826	Inverse variance weighted	14	0.715762	0.990132	0.938665	1.04442	0.98842	0.226879	0.00813739	0.00596801	0.197757
VTE	genus.unknowngenus.id.959	Inverse variance weighted	11	0.713979	1.00873	0.962908	1.05674	0.98842	0.0625925	-0.000956723	0.0153632	0.951706
VTE	genus.Veillonella.id.2198	Inverse variance weighted	7	0.261919	1.03464	0.974877	1.09808	0.953518	0.90275	-0.00189345	0.0184718	0.92234
VTE	genus.Victivallis.id.2256	Inverse variance weighted	11	0.152858	1.03132	0.98862	1.07587	0.953518	0.0179572	-0.00299933	0.0200047	0.884125
VTE	order.Actinomycetales.id.420	Inverse variance weighted	5	0.037164	0.938821	0.884701	0.996252	0.187473	0.857717	-0.00606439	0.0077475	0.490876
VTE	order.Bacillales.id.1674	Inverse variance weighted	9	0.0374947	0.966991	0.936889	0.99806	0.187473	0.861877	0.012155	0.010974	0.304628
VTE	order.Bacteroidales.id.913	Inverse variance weighted	14	0.457506	0.968001	0.888413	1.05472	0.691009	0.00508326	0.0122771	0.00670222	0.0919039
VTE	order.Bifidobacteriales.id.432	Inverse variance weighted	14	0.0204385	0.928237	0.871595	0.988559	0.187473	0.0882099	0.0124676	0.00768753	0.13081
VTE	order.Burkholderiales.id.2874	Inverse variance weighted	11	0.663874	1.01409	0.952073	1.08015	0.829843	0.419913	0.000991165	0.00751066	0.897913
VTE	order.Clostridiales.id.1863	Inverse variance weighted	12	0.483706	0.977157	0.915964	1.04244	0.691009	0.517579	-0.012548	0.00976036	0.227553
VTE	order.Coriobacteriales.id.810	Inverse variance weighted	17	0.853486	1.00569	0.946896	1.06814	0.874931	0.220836	0.00627485	0.00820452	0.456253
VTE	order.Desulfovibrionales.id.3156	Inverse variance weighted	11	0.179879	1.04377	0.980427	1.1112	0.492459	0.281521	-0.00299329	0.0063401	0.648078
VTE	order.Enterobacteriales.id.3468	Inverse variance weighted	7	0.776579	0.986433	0.897623	1.08403	0.862865	0.135208	0.0154646	0.0215126	0.504409
VTE	order.Erysipelotrichales.id.2148	Inverse variance weighted	13	0.325159	0.96953	0.911572	1.03117	0.691009	0.397358	0.0199681	0.0081079	0.0315222
VTE	order.Gastranaerophilales.id.1591	Inverse variance weighted	9	0.410231	1.02025	0.972706	1.07013	0.691009	0.152161	-0.00253323	0.00854361	0.775448
VTE	order.Lactobacillales.id.1800	Inverse variance weighted	15	0.0125643	1.06853	1.01433	1.12563	0.187473	0.511727	0.00343477	0.00502997	0.506681
VTE	order.Methanobacteriales.id.120	Inverse variance weighted	10	0.0621984	1.0299	0.998498	1.06229	0.248794	0.825531	0.0045495	0.0106392	0.680207
VTE	order.MollicutesRF9.id.11579	Inverse variance weighted	12	0.874931	1.00402	0.955081	1.05547	0.874931	0.338561	0.00677565	0.00653573	0.324291
VTE	order.NB1n.id.3953	Inverse variance weighted	13	0.191554	1.03005	0.985282	1.07686	0.547297	0.0237478	0.0061724	0.0112035	0.592692
VTE	order.Pasteurellales.id.3688	Inverse variance weighted	14	0.240545	0.976457	0.938368	1.01609	0.601363	0.291468	-0.00206027	0.00547726	0.713372
VTE	order.Rhodospirillales.id.2667	Inverse variance weighted	11	0.425787	1.02286	0.967513	1.08138	0.691009	0.115562	0.00194872	0.0162334	0.907085
VTE	order.Selenomonadales.id.2165	Inverse variance weighted	11	0.585322	0.978985	0.907071	1.0566	0.780429	0.149535	-0.0140385	0.0067738	0.0680909
VTE	order.Verrucomicrobiales.id.4030	Inverse variance weighted	12	0.725863	0.988751	0.928164	1.05329	0.853957	0.0570703	-0.00214204	0.00893669	0.815412
VTE	order.Victivallales.id.2254	Inverse variance weighted	8	0.396688	1.02609	0.96676	1.08906	0.691009	0.0226706	0.00199873	0.0160501	0.904963
VTE	phylum.Actinobacteria.id.400	Inverse variance weighted	15	0.0931499	0.938912	0.872305	1.0106	0.334437	0.0225009	0.0174222	0.00818854	0.0530776
VTE	phylum.Bacteroidetes.id.905	Inverse variance weighted	12	0.223321	0.945159	0.863136	1.03498	0.334437	0.00753695	0.00751744	0.00767105	0.350212
VTE	phylum.Cyanobacteria.id.1500	Inverse variance weighted	8	0.781808	0.993171	0.946158	1.04252	0.781808	0.35031	0.00934124	0.0104276	0.404853
VTE	phylum.Euryarchaeota.id.55	Inverse variance weighted	12	0.263809	1.02062	0.984727	1.05783	0.334437	0.151193	0.0107189	0.0113279	0.36633
VTE	phylum.Firmicutes.id.1672	Inverse variance weighted	14	0.00179266	0.911355	0.859774	0.966031	0.0161339	0.333342	-0.00254148	0.00579329	0.668677
VTE	phylum.Lentisphaerae.id.2238	Inverse variance weighted	9	0.227496	1.03502	0.978747	1.09453	0.334437	0.0188944	0.00183782	0.0161188	0.912426
VTE	phylum.Proteobacteria.id.2375	Inverse variance weighted	11	0.181767	1.05316	0.976063	1.13634	0.334437	0.166284	0.0112527	0.00696336	0.140554
VTE	phylum.Tenericutes.id.3919	Inverse variance weighted	12	0.126499	0.963029	0.917601	1.01071	0.334437	0.474786	-0.00124513	0.00747747	0.871069
VTE	phylum.Verrucomicrobia.id.3982	Inverse variance weighted	12	0.297278	0.974953	0.929538	1.02259	0.334437	0.727701	0.00208842	0.00575629	0.7243
OR：odds ratio；VTE: venous thromboembolism; MR: Mendelian Randomization analysis；IV:instrumental variable; FDR: false discovery rate; Q_pval:p value calculated by Cochran’s Q statistic; egger_intercept, se_egger, pval_egger were calculated by MR Egger method.
